# Supplementary material for: Di-μ-chlorido-bis­[aqua­(2,2′-bipyridine-κ2 N,N′)chloridocobalt(II)]
Source: Acta Crystallogr Sect E Struct Rep Online. 2009 Jul 25;65(Pt 8):m991. doi: 10.1107/S1600536809027846 (PMC2977247; doi:10.1107/S1600536809027846)
Supplement: Supplementary file 2 [file e-65-0m991-Isup2.hkl]

# 
# h,k,l, Fc-squared, Fo-squared, sigma(Fo-squared) and status flag 
# 
data_I
_shelx_title ' 1 in P2(1)/n' 
_shelx_refln_list_code          4 
_shelx_F_calc_maximum      184.88 
_exptl_crystal_F_000       612.00 
_reflns_d_resolution_high  0.7700 
 
loop_ 
 _symmetry_equiv_pos_as_xyz 
 'x, y, z' 
 '-x+1/2, y+1/2, -z+1/2' 
 '-x, -y, -z' 
 'x-1/2, -y-1/2, z-1/2' 
 
_cell_length_a    11.2939 
_cell_length_b     6.8969 
_cell_length_c    15.1339 
_cell_angle_alpha  90.000 
_cell_angle_beta   91.958 
_cell_angle_gamma  90.000 
 
_shelx_F_squared_multiplier     1.000 
 
loop_ 
 _refln_index_h 
 _refln_index_k 
 _refln_index_l 
 _refln_F_squared_calc 
 _refln_F_squared_meas 
 _refln_F_squared_sigma 
 _refln_observed_status 
   2   0   0        3.53        9.26      2.53 o 
   4   0   0      435.69      474.35     16.27 o 
   6   0   0     9445.79     9646.48    200.00 o 
   8   0   0     1920.99     1827.23    145.74 o 
  10   0   0      967.88     1010.59     69.44 o 
  12   0   0        3.26       -0.53     15.19 o 
  14   0   0     1071.31     1037.58     98.89 o 
   1   1   0     2868.70     2696.32     53.21 o 
   2   1   0     5405.31     5342.37     58.40 o 
   3   1   0      399.93      438.73     11.83 o 
   4   1   0     2112.53     2091.13     26.93 o 
   5   1   0      514.70      501.30     10.85 o 
   6   1   0     3439.98     3377.96     51.67 o 
   7   1   0    10151.58     9867.65    152.31 o 
   8   1   0     1050.28      994.98     37.06 o 
   9   1   0      980.67      959.01     34.88 o 
  10   1   0     1041.46      998.53     37.11 o 
  11   1   0       91.88      117.52     26.50 o 
  12   1   0      429.18      394.11     33.19 o 
  13   1   0     1532.26     1507.79     77.58 o 
  14   1   0      143.21      134.33     29.35 o 
   0   2   0       16.89       30.03      4.07 o 
   1   2   0     9999.24    10049.07    106.69 o 
   2   2   0      119.70      113.79      4.34 o 
   3   2   0      741.37      737.08     12.84 o 
   4   2   0     1484.24     1378.40     26.63 o 
   5   2   0      421.38      386.09     10.06 o 
   6   2   0     3382.72     3349.97     54.26 o 
   7   2   0      514.64      518.59     21.29 o 
   8   2   0      571.12      535.81     22.99 o 
   9   2   0       37.96       59.41     11.80 o 
  10   2   0     2468.43     2520.78     77.54 o 
  11   2   0       58.20       57.24     13.19 o 
  12   2   0      844.19      850.65     51.88 o 
  13   2   0      121.94      146.31     29.91 o 
  14   2   0      283.66      296.07     39.96 o 
   1   3   0     3752.06     3791.69     53.21 o 
   2   3   0     3557.82     3459.07     65.44 o 
   3   3   0     4613.73     4555.08     74.77 o 
   4   3   0     1781.87     1743.54     31.43 o 
   5   3   0      232.06      195.91      8.33 o 
   6   3   0       39.71       42.98      5.11 o 
   7   3   0       53.20       53.93      6.86 o 
   8   3   0      362.55      350.94     18.95 o 
   9   3   0       12.80       23.56      9.17 o 
  10   3   0        0.05       10.90      9.55 o 
  11   3   0        0.75        8.19      9.96 o 
  12   3   0       37.29       75.33     18.55 o 
  13   3   0       31.43       16.88     17.72 o 
   0   4   0     1094.83     1083.25     31.62 o 
   1   4   0      319.17      317.34     10.17 o 
   2   4   0     2575.62     2624.51     47.24 o 
   3   4   0     1668.67     1629.94     33.11 o 
   4   4   0      665.75      662.83     17.80 o 
   5   4   0     1626.63     1637.76     36.02 o 
   6   4   0      212.55      176.50      9.76 o 
   7   4   0       24.92       45.18      6.44 o 
   8   4   0       66.18       72.38     10.47 o 
   9   4   0     1154.36     1178.47     51.17 o 
  10   4   0      173.20      194.01     20.42 o 
  11   4   0      766.84      803.84     47.59 o 
  12   4   0        2.87      -13.44     13.44 o 
  13   4   0       33.67       22.86     21.51 o 
   1   5   0      286.13      286.12     12.18 o 
   2   5   0      945.33      971.03     28.42 o 
   3   5   0        2.52        8.47      8.65 o 
   4   5   0      130.48      126.66     11.56 o 
   5   5   0      706.32      658.74     25.02 o 
   6   5   0      244.28      220.25     14.84 o 
   7   5   0      476.03      441.27     38.61 o 
   8   5   0     1499.66     1515.50    100.71 o 
   9   5   0      727.35      694.16     39.16 o 
  10   5   0        0.38       11.25     11.54 o 
  11   5   0       84.03       85.25     18.30 o 
  12   5   0       81.38       78.44     24.73 o 
   0   6   0      164.19      180.39     18.29 o 
   1   6   0     2764.59     2933.96     68.70 o 
   2   6   0       40.40       58.18      8.39 o 
   3   6   0      102.90      102.24      9.38 o 
   4   6   0      167.80      174.00     14.71 o 
   5   6   0      629.75      625.85     28.21 o 
   6   6   0       88.85       86.00     11.96 o 
   7   6   0      223.34      216.98     21.38 o 
   8   6   0       11.14       54.88     20.37 o 
   9   6   0        3.58       14.04     12.51 o 
  10   6   0        7.59       22.46     16.06 o 
   1   7   0      116.75      114.82     18.38 o 
   2   7   0      220.86      193.95     21.13 o 
   3   7   0      303.18      305.10     23.62 o 
   4   7   0       49.19       58.51     11.36 o 
   5   7   0       31.89       36.41     10.86 o 
   6   7   0      238.24      245.42     24.41 o 
   7   7   0      496.57      497.26     39.90 o 
   8   7   0      290.55      289.49     29.55 o 
   9   7   0        2.50        2.39     11.51 o 
   0   8   0      787.39      661.47     53.69 o 
   1   8   0       27.26       13.95      9.50 o 
   2   8   0        0.03        1.07      7.77 o 
   3   8   0       61.44       73.87     15.07 o 
   4   8   0        4.57       20.37     10.60 o 
   5   8   0      265.50      253.08     30.90 o 
   6   8   0       98.23       85.70     20.40 o 
 -13   0   1      988.73      828.51     72.96 o 
 -11   0   1      126.20      139.31     28.09 o 
  -9   0   1     1571.41     1562.23     85.59 o 
  -7   0   1     3949.46     3592.08    291.72 o 
  -5   0   1      689.81      672.29     57.74 o 
  -3   0   1    10151.55     9483.44    191.63 o 
   3   0   1     4036.56     4026.33     65.19 o 
   5   0   1      812.20      782.72     22.92 o 
   7   0   1     2711.29     2813.85     76.64 o 
   9   0   1      418.92      414.98     24.16 o 
  11   0   1        0.82       39.92     44.87 o 
  13   0   1     1198.98     1165.13     90.37 o 
 -14   1   1      624.00      585.47     48.85 o 
 -13   1   1       53.15       78.09     20.01 o 
 -12   1   1      483.07      526.73     39.86 o 
 -11   1   1        6.50        6.58      9.54 o 
 -10   1   1       44.11       69.62     10.59 o 
  -9   1   1      728.25      717.62     28.13 o 
  -8   1   1      952.70      916.40     30.22 o 
  -7   1   1     1285.31     1283.11     34.01 o 
  -6   1   1     6045.55     6048.09    109.99 o 
  -5   1   1      218.10      207.10     11.62 o 
  -4   1   1      185.63      166.43      7.15 o 
  -3   1   1      538.79      507.84     11.00 o 
  -2   1   1      544.07      546.95      8.04 o 
  -1   1   1     2716.92     2391.18     27.68 o 
   0   1   1    26399.85    24378.23    209.48 o 
   1   1   1     1944.87     1824.86     38.84 o 
   2   1   1     4208.12     4181.91     71.00 o 
   3   1   1    12551.41    13046.83    179.53 o 
   4   1   1      572.50      517.68     16.63 o 
   5   1   1       63.48       65.28      8.64 o 
   6   1   1     5114.35     5198.61     88.85 o 
   7   1   1        6.55       11.98      8.66 o 
   8   1   1      728.41      687.75     24.00 o 
   9   1   1      366.88      344.44     19.03 o 
  10   1   1     1285.54     1269.05     44.34 o 
  11   1   1       22.21        7.48      8.86 o 
  12   1   1      270.22      316.81     30.37 o 
  13   1   1      309.98      344.56     35.74 o 
  14   1   1      346.52      293.67     37.01 o 
 -14   2   1        4.51       -0.44     13.87 o 
 -13   2   1     1413.32     1545.93     83.99 o 
 -12   2   1      450.50      482.11     42.29 o 
 -11   2   1      130.44      130.44     16.45 o 
 -10   2   1      362.80      361.67     21.32 o 
  -9   2   1      185.17      194.43     15.94 o 
  -8   2   1     1430.49     1403.79     42.62 o 
  -7   2   1     7545.71     7339.38    151.52 o 
  -6   2   1       30.55       47.96      7.76 o 
  -5   2   1        2.22        4.15      2.40 o 
  -4   2   1     2205.09     2062.78     36.07 o 
  -3   2   1      114.48      136.32      5.33 o 
  -2   2   1      455.68      459.03      9.69 o 
  -1   2   1      189.41      212.59      6.95 o 
   0   2   1      554.08      577.06      9.60 o 
   1   2   1    25144.60    25582.17    251.37 o 
   2   2   1      621.82      664.37     10.49 o 
   3   2   1      805.26      722.10     14.27 o 
   4   2   1      510.95      518.81     10.91 o 
   5   2   1        2.54        8.30      3.62 o 
   6   2   1        0.25        1.08      3.58 o 
   7   2   1     6913.58     6552.33    156.32 o 
   8   2   1     1184.57     1150.91     38.01 o 
   9   2   1      400.65      390.16     22.97 o 
  10   2   1       23.27       21.69     10.41 o 
  11   2   1       65.63       78.25     13.93 o 
  12   2   1       17.36       37.01     18.37 o 
  13   2   1      310.92      352.55     38.13 o 
  14   2   1      189.03      165.08     34.27 o 
 -13   3   1      151.58      151.05     49.95 o 
 -12   3   1        1.36        4.76     15.50 o 
 -11   3   1      174.70      193.41     19.27 o 
 -10   3   1      232.43      216.84     18.70 o 
  -9   3   1      241.50      240.78     24.10 o 
  -8   3   1      335.92      321.12     19.00 o 
  -7   3   1      320.36      320.73     16.92 o 
  -6   3   1     2333.28     2349.96     47.53 o 
  -5   3   1     3788.30     3744.53     62.61 o 
  -4   3   1     2827.11     2854.55     47.92 o 
  -3   3   1      200.97      196.30      8.23 o 
  -2   3   1      497.41      476.82     23.19 o 
  -1   3   1      530.04      505.23     11.11 o 
   0   3   1     6966.47     6895.01    136.66 o 
   1   3   1    12740.01    12648.93    160.39 o 
   2   3   1      278.45      269.56      7.80 o 
   3   3   1      154.34      169.65      6.60 o 
   4   3   1      185.79      211.40      7.70 o 
   5   3   1       31.41       24.32      7.50 o 
   6   3   1      633.18      629.55     16.64 o 
   7   3   1      917.30      881.73     23.70 o 
   8   3   1      165.48      147.03     14.33 o 
   9   3   1      855.94      807.61     36.11 o 
  10   3   1      131.82      151.09     16.93 o 
  11   3   1        8.00       14.90     12.18 o 
  12   3   1      370.49      374.71     30.47 o 
  13   3   1       40.99       59.21     21.00 o 
 -13   4   1       16.79       30.48     20.59 o 
 -12   4   1      585.46      568.63     41.71 o 
 -11   4   1       17.49       24.52     13.03 o 
 -10   4   1       66.48       74.60     16.19 o 
  -9   4   1      266.90      285.16     29.16 o 
  -8   4   1       80.48      100.83     15.31 o 
  -7   4   1       70.36       94.79     10.48 o 
  -6   4   1     3735.44     3741.54     74.16 o 
  -5   4   1      198.19      194.48     10.07 o 
  -4   4   1      193.46      198.32     10.93 o 
  -3   4   1     1332.92     1289.84     28.27 o 
  -2   4   1        6.99       24.70      4.81 o 
  -1   4   1      245.06      230.32      8.81 o 
   0   4   1       24.50       31.62      4.43 o 
   1   4   1      150.51      157.61      7.28 o 
   2   4   1     9774.28    10165.75    158.95 o 
   3   4   1     2530.31     2531.41     50.90 o 
   4   4   1      303.33      283.14     12.94 o 
   5   4   1      100.93       94.80     12.53 o 
   6   4   1      499.55      471.70     15.81 o 
   7   4   1       30.67       34.41      8.69 o 
   8   4   1     2503.52     2612.06     90.68 o 
   9   4   1      146.37      147.42     17.17 o 
  10   4   1        0.18        0.78     14.63 o 
  11   4   1      179.85      175.02     22.43 o 
  12   4   1        4.41       -5.06     11.95 o 
  13   4   1        3.76       -9.03     16.54 o 
 -12   5   1        4.29      -18.12     18.12 o 
 -11   5   1      623.37      636.78     44.37 o 
 -10   5   1      403.31      415.67     37.39 o 
  -9   5   1      145.87      160.39     29.73 o 
  -8   5   1       40.07       46.69     15.30 o 
  -7   5   1       89.08       87.70     10.88 o 
  -6   5   1      204.44      196.59     11.69 o 
  -5   5   1     1945.69     1942.74     47.19 o 
  -4   5   1      361.75      376.90     17.80 o 
  -3   5   1        2.20       15.20      6.03 o 
  -2   5   1       28.07       32.83      6.12 o 
  -1   5   1      151.35      151.04      8.81 o 
   0   5   1      294.75      267.66     11.22 o 
   1   5   1     1132.84     1153.18     28.44 o 
   2   5   1       94.25       83.85      7.65 o 
   3   5   1       49.04       50.71      6.16 o 
   4   5   1     1328.87     1342.19     39.41 o 
   5   5   1      740.42      727.17     27.41 o 
   6   5   1       36.97       46.37     13.05 o 
   7   5   1      290.76      267.64     19.63 o 
   8   5   1        7.08       15.09     15.09 o 
   9   5   1      730.54      739.04     41.40 o 
  10   5   1      552.54      537.42     38.99 o 
  11   5   1      385.18      417.72     35.20 o 
  12   5   1        5.13       13.21     13.81 o 
 -10   6   1       34.57       45.27     18.29 o 
  -9   6   1      151.43      157.24     21.91 o 
  -8   6   1      539.14      561.37     49.82 o 
  -7   6   1       51.77       61.06     14.38 o 
  -6   6   1        3.94        5.55      7.46 o 
  -5   6   1      233.70      224.27     16.46 o 
  -4   6   1     1455.10     1448.28     65.43 o 
  -3   6   1      304.79      294.17     14.92 o 
  -2   6   1     1207.52     1262.14     37.30 o 
  -1   6   1      202.80      191.73     12.91 o 
   0   6   1       22.51       27.02      6.96 o 
   1   6   1      181.14      170.97     11.43 o 
   2   6   1     1154.98     1173.13     42.12 o 
   3   6   1      168.11      161.62     21.76 o 
   4   6   1      484.10      506.78     23.91 o 
   5   6   1      246.77      227.22     17.27 o 
   6   6   1        0.69        9.14      9.48 o 
   7   6   1      141.63      166.02     19.36 o 
   8   6   1      213.05      176.93     22.54 o 
   9   6   1      119.61      128.93     19.49 o 
  10   6   1        3.21        9.95     13.01 o 
  -9   7   1      139.39      118.50     21.62 o 
  -8   7   1      149.57      170.76     22.96 o 
  -7   7   1       25.19       30.73     14.19 o 
  -6   7   1        0.23       36.47     21.08 o 
  -5   7   1      251.72      262.14     20.33 o 
  -4   7   1        0.94       23.94      9.06 o 
  -3   7   1      179.19      169.23     16.09 o 
  -2   7   1      123.08      128.33     12.58 o 
  -1   7   1      840.18      826.95     30.36 o 
   0   7   1        0.10        0.12      5.88 o 
   1   7   1      432.88      432.34     20.69 o 
   2   7   1      329.81      303.72     25.42 o 
   3   7   1       89.21       89.17     12.99 o 
   4   7   1       14.30       14.16      8.53 o 
   5   7   1      370.33      397.35     24.47 o 
   6   7   1       89.30       93.81     16.96 o 
   7   7   1       25.92       28.20     15.24 o 
   8   7   1       71.38       72.28     18.66 o 
   9   7   1       95.89       93.14     29.41 o 
  -6   8   1       87.27      120.67     32.12 o 
  -5   8   1        7.29       -7.37     14.19 o 
  -4   8   1        3.30       21.53     12.52 o 
  -3   8   1       47.75       35.10     13.46 o 
  -2   8   1       66.64       56.54     18.53 o 
  -1   8   1       75.17      110.87     29.59 o 
   0   8   1       86.03       58.39     13.58 o 
   1   8   1       11.30        3.37      8.74 o 
   2   8   1       32.82       52.64     13.52 o 
   3   8   1       33.00       31.10     12.61 o 
   4   8   1       37.90       30.59     13.57 o 
   5   8   1        0.23        0.41     12.81 o 
   6   8   1      264.88      245.02     38.64 o 
 -14   0   2      250.88      203.71     43.44 o 
 -12   0   2      198.87      174.97     36.39 o 
 -10   0   2       35.39       32.36     19.48 o 
  -8   0   2       35.21       22.49     10.54 o 
  -6   0   2     6353.71     5789.34    155.15 o 
  -4   0   2     5789.38     5644.96     88.40 o 
  -2   0   2     3757.21     3760.90    150.19 o 
   2   0   2     2474.38     2750.61     61.32 o 
   4   0   2      927.21      890.49     31.91 o 
   6   0   2      745.14      612.05     23.81 o 
   8   0   2       10.55       10.09     11.71 o 
  10   0   2       87.45       86.93     15.65 o 
  12   0   2       67.51       54.73     24.21 o 
  14   0   2      412.76      321.31     48.08 o 
 -14   1   2       19.51       32.98     18.96 o 
 -13   1   2     1071.04     1132.26     64.72 o 
 -12   1   2      433.94      419.71     35.14 o 
 -11   1   2      503.09      533.57     35.92 o 
 -10   1   2       83.58       75.20     11.96 o 
  -9   1   2     1316.79     1304.93     41.20 o 
  -8   1   2      158.58      200.55     15.39 o 
  -7   1   2     4194.81     4115.11     86.11 o 
  -6   1   2     3107.45     3168.33     62.98 o 
  -5   1   2       79.58       76.20      6.30 o 
  -4   1   2       26.31       26.96      4.08 o 
  -3   1   2     1577.18     1640.18     26.40 o 
  -2   1   2      165.47      208.25      8.72 o 
  -1   1   2      566.46      531.33     13.74 o 
   0   1   2      140.40      146.49      7.32 o 
   1   1   2     9169.14     8645.37    128.37 o 
   2   1   2     1201.74     1211.36     22.37 o 
   3   1   2     4425.71     4424.49     64.57 o 
   4   1   2     4176.98     4544.94     62.09 o 
   5   1   2      504.48      576.53     15.61 o 
   6   1   2      316.51      304.41     11.64 o 
   7   1   2     5356.92     5602.89    102.68 o 
   8   1   2     2503.82     2540.61     58.11 o 
   9   1   2      901.25      880.15     28.46 o 
  10   1   2        2.78       -0.48      7.13 o 
  11   1   2       71.87       88.81     13.43 o 
  12   1   2        3.54       -0.26     10.70 o 
  13   1   2      688.09      701.30     46.62 o 
  14   1   2      326.90      312.63     38.65 o 
 -14   2   2      160.89      141.13     30.25 o 
 -13   2   2      184.97      182.79     27.61 o 
 -12   2   2      436.17      386.89     35.70 o 
 -11   2   2      387.23      408.10     24.75 o 
 -10   2   2     1339.77     1365.80     49.81 o 
  -9   2   2      691.03      694.33     29.14 o 
  -8   2   2       12.91       43.47     11.51 o 
  -7   2   2      205.26      213.22     13.34 o 
  -6   2   2     3148.52     3225.40     79.72 o 
  -5   2   2     5233.83     5253.89     96.14 o 
  -4   2   2     1746.66     1782.70     34.97 o 
  -3   2   2     3751.30     3843.55     51.41 o 
  -2   2   2      439.53      448.50     14.31 o 
  -1   2   2     1456.67     1491.24     50.03 o 
   0   2   2        9.26       12.72      2.50 o 
   1   2   2    26765.53    25792.53    292.37 o 
   2   2   2      223.37      222.31      4.56 o 
   3   2   2     1512.32     1472.70     21.05 o 
   4   2   2     2210.72     2010.65     30.34 o 
   5   2   2        5.35        7.39      3.91 o 
   6   2   2     1895.08     1887.57     38.45 o 
   7   2   2     1215.77     1242.63     30.76 o 
   8   2   2      578.36      549.22     32.01 o 
   9   2   2     1121.26     1106.33     39.31 o 
  10   2   2     3028.19     3109.07    106.34 o 
  11   2   2      211.07      189.70     18.27 o 
  12   2   2      518.68      410.34     29.98 o 
  13   2   2        2.65        6.55     16.69 o 
  14   2   2       30.94       -0.88     20.54 o 
 -13   3   2      244.57      230.80     38.06 o 
 -12   3   2      485.00      464.25     35.85 o 
 -11   3   2        1.65       59.58     27.84 o 
 -10   3   2      165.84      195.80     17.64 o 
  -9   3   2      124.77      124.83     13.70 o 
  -8   3   2      128.06      135.40     13.22 o 
  -7   3   2      786.69      841.63     34.56 o 
  -6   3   2      944.25      846.24     30.95 o 
  -5   3   2        0.38       -3.38      6.70 o 
  -4   3   2     4676.11     4394.54     73.40 o 
  -3   3   2     5580.36     5458.22     83.99 o 
  -2   3   2      517.34      503.53     12.44 o 
  -1   3   2     2462.59     2500.50     38.04 o 
   0   3   2      281.47      256.86      7.25 o 
   1   3   2     6311.52     6468.37    162.39 o 
   2   3   2    10233.11    10004.76    124.69 o 
   3   3   2    11906.41    12584.42    205.25 o 
   4   3   2       34.80       41.91      5.82 o 
   5   3   2        1.77       15.70      7.01 o 
   6   3   2      448.12      419.78     13.85 o 
   7   3   2        5.42        4.92      5.00 o 
   8   3   2     1266.49     1208.05     33.22 o 
   9   3   2      108.12       99.95     12.21 o 
  10   3   2      299.82      318.44     24.60 o 
  11   3   2      240.67      221.74     26.60 o 
  12   3   2       29.41        2.67     11.29 o 
  13   3   2        1.84       21.85     18.36 o 
 -13   4   2       13.20       -2.88     21.61 o 
 -12   4   2        2.27       19.08     24.24 o 
 -11   4   2     1067.06     1050.37     67.77 o 
 -10   4   2      150.64      150.42     17.00 o 
  -9   4   2      163.37      155.87     15.97 o 
  -8   4   2      113.44       91.57     14.14 o 
  -7   4   2       97.32      117.70     12.03 o 
  -6   4   2     1309.78     1239.20     41.39 o 
  -5   4   2     2577.75     2615.25     54.04 o 
  -4   4   2      345.61      331.42     16.40 o 
  -3   4   2       62.83       73.11      6.99 o 
  -2   4   2       49.42       44.39      5.93 o 
  -1   4   2      127.17      121.16      6.77 o 
   0   4   2     1174.65     1168.63     23.40 o 
   1   4   2       21.71       16.61      4.95 o 
   2   4   2       26.12       26.81      4.46 o 
   3   4   2      511.45      470.46     16.71 o 
   4   4   2        2.83        4.76      3.18 o 
   5   4   2      108.04      113.69     11.88 o 
   6   4   2      228.97      222.78     17.56 o 
   7   4   2      243.45      224.59     14.53 o 
   8   4   2        0.87        2.50      8.15 o 
   9   4   2     1198.90     1189.54     51.54 o 
  10   4   2      120.70      140.95     24.39 o 
  11   4   2      705.69      747.26     45.21 o 
  12   4   2       23.96       33.54     17.78 o 
 -12   5   2      644.04     1111.78    358.67 o 
 -11   5   2      117.80      105.64     20.43 o 
 -10   5   2       78.21      108.46     18.65 o 
  -9   5   2      375.80      399.45     56.05 o 
  -8   5   2      136.80      131.00     14.10 o 
  -7   5   2       95.63       92.96     11.84 o 
  -6   5   2      803.71      799.89     26.20 o 
  -5   5   2       34.77       30.82      9.66 o 
  -4   5   2      763.73      711.79     23.15 o 
  -3   5   2       13.59       21.14      9.32 o 
  -2   5   2      102.15      102.76      8.53 o 
  -1   5   2      206.05      212.83     11.67 o 
   0   5   2       35.32       37.25      5.97 o 
   1   5   2       46.78       48.90      6.72 o 
   2   5   2     3881.58     3858.34     83.00 o 
   3   5   2        3.20       12.20      4.65 o 
   4   5   2      660.89      592.02     36.19 o 
   5   5   2        1.97        7.50      6.25 o 
   6   5   2      313.09      284.15     21.52 o 
   7   5   2      615.32      596.38     25.97 o 
   8   5   2     1615.01     1649.97     66.33 o 
   9   5   2      185.51      203.87     21.59 o 
  10   5   2       16.77       14.36     12.70 o 
  11   5   2        1.18        5.95     12.41 o 
  12   5   2       55.97       51.52     18.13 o 
 -10   6   2        0.23       14.93     19.22 o 
  -9   6   2        2.01      -11.07     14.84 o 
  -8   6   2        0.01       -5.22     11.53 o 
  -7   6   2      228.33      250.27     24.42 o 
  -6   6   2       98.65       91.53     14.68 o 
  -5   6   2     1614.15     1617.35     89.83 o 
  -4   6   2       69.12       78.41      9.56 o 
  -3   6   2        0.47       -1.49      5.42 o 
  -2   6   2       36.35       52.50      8.16 o 
  -1   6   2     1120.28     1167.81     33.13 o 
   0   6   2       13.15       12.36      6.04 o 
   1   6   2     2511.92     2635.67     62.09 o 
   2   6   2        0.78        9.15      5.67 o 
   3   6   2        9.85        5.12      6.66 o 
   4   6   2      151.18      136.18     13.42 o 
   5   6   2      100.04      126.69     13.22 o 
   6   6   2        1.37        4.46      9.09 o 
   7   6   2      126.53      114.07     18.80 o 
   8   6   2       25.38       42.41     14.53 o 
   9   6   2      155.69      139.99     20.52 o 
  10   6   2        1.57        9.10     12.15 o 
  -9   7   2        2.92       29.14     19.80 o 
  -8   7   2      306.82      350.67     32.14 o 
  -7   7   2       73.24       55.84     15.73 o 
  -6   7   2      234.54      196.55     42.26 o 
  -5   7   2       34.19       22.87     10.63 o 
  -4   7   2      123.67      137.33     15.44 o 
  -3   7   2      270.53      222.60     15.79 o 
  -2   7   2      567.95      589.41     32.06 o 
  -1   7   2       28.10       10.79      7.15 o 
   0   7   2       21.72       18.05      7.48 o 
   1   7   2       41.72       48.36     16.59 o 
   2   7   2      446.11      434.73     29.07 o 
   3   7   2        5.73       26.68      9.69 o 
   4   7   2       68.94       90.07     13.05 o 
   5   7   2       49.55       63.30     12.71 o 
   6   7   2      236.44      233.57     20.22 o 
   7   7   2      258.93      302.11     52.60 o 
   8   7   2      209.97      181.95     27.48 o 
  -6   8   2       86.98       51.98     19.35 o 
  -5   8   2        3.69        6.28     13.23 o 
  -4   8   2        3.80        5.87     11.86 o 
  -3   8   2       25.51       33.55     21.37 o 
  -2   8   2       31.56       32.46     14.96 o 
  -1   8   2       26.65       52.26     26.03 o 
   0   8   2      316.06      297.78     45.49 o 
   1   8   2        9.46        3.19      9.97 o 
   2   8   2        3.22       -0.54      8.96 o 
   3   8   2       24.75       15.60     11.94 o 
   4   8   2        7.10       21.71     12.62 o 
   5   8   2      475.15      496.78     62.17 o 
   6   8   2        3.06        7.53     20.79 o 
 -13   0   3       87.23       93.67     58.34 o 
 -11   0   3      140.16      159.83     31.54 o 
  -9   0   3      890.33      887.56     60.33 o 
  -7   0   3     1954.64     1824.20     66.86 o 
  -5   0   3     2750.57     2892.36    116.62 o 
  -3   0   3    27274.99    25719.36    347.08 o 
  -1   0   3    16210.40    16522.93    194.79 o 
   1   0   3     4443.50     3907.72    213.25 o 
   3   0   3     4981.52     5021.65     86.34 o 
   5   0   3      843.82      885.79     27.77 o 
   7   0   3      129.98      161.13     14.56 o 
   9   0   3      290.23      256.77     22.97 o 
  11   0   3     1560.54     1526.50     69.13 o 
  13   0   3      526.53      535.43     75.55 o 
 -14   1   3       72.40       51.91     21.38 o 
 -13   1   3        5.73       12.49     19.11 o 
 -12   1   3      319.87      336.76     32.02 o 
 -11   1   3      589.34      547.40     35.31 o 
 -10   1   3     2165.71     2124.29     79.92 o 
  -9   1   3      111.77      140.39     12.68 o 
  -8   1   3       19.69       45.09      8.25 o 
  -7   1   3     2982.23     3183.34     69.47 o 
  -6   1   3     2238.03     2264.15     47.60 o 
  -5   1   3      197.51      187.50      8.88 o 
  -4   1   3     5706.13     5739.67    104.55 o 
  -3   1   3        5.47       10.73      2.09 o 
  -2   1   3     1221.96     1320.32     23.91 o 
  -1   1   3       76.16      109.13      6.10 o 
   0   1   3      807.85      749.26     11.92 o 
   1   1   3     1650.26     1508.33     27.03 o 
   2   1   3      165.73      169.77      3.48 o 
   3   1   3     6761.60     6826.67     77.34 o 
   4   1   3    11193.78    11527.52    147.82 o 
   5   1   3     2840.42     2917.50     47.65 o 
   6   1   3     1482.20     1468.16     32.26 o 
   7   1   3      210.77      179.69     11.13 o 
   8   1   3       62.72       74.80      9.81 o 
   9   1   3       60.66       85.47     11.25 o 
  10   1   3     2290.70     2302.09     61.97 o 
  11   1   3      331.54      298.32     20.90 o 
  12   1   3       27.92       36.94     16.78 o 
  13   1   3      227.57      206.95     28.51 o 
  14   1   3        1.10       -5.36     14.65 o 
 -14   2   3        7.81        1.40     17.41 o 
 -13   2   3      784.62      802.21     55.71 o 
 -12   2   3      269.04      328.07     30.64 o 
 -11   2   3      729.91      720.24     48.86 o 
 -10   2   3      357.87      378.90     22.34 o 
  -9   2   3      296.58      294.04     19.51 o 
  -8   2   3      213.80      210.49     17.46 o 
  -7   2   3      667.03      644.54     24.23 o 
  -6   2   3        5.54        6.79      9.27 o 
  -5   2   3     1065.37     1285.70     30.17 o 
  -4   2   3     3470.82     3564.90     49.82 o 
  -3   2   3      439.40      402.43     11.76 o 
  -2   2   3       46.14       44.75      3.70 o 
  -1   2   3      291.79      312.85     12.39 o 
   0   2   3     4225.11     4237.78     45.74 o 
   1   2   3     1746.35     1728.77     31.36 o 
   2   2   3     1722.15     1679.21     47.02 o 
   3   2   3    11872.13    12365.58    259.04 o 
   4   2   3      598.32      649.44     12.68 o 
   5   2   3      268.44      265.20      9.94 o 
   6   2   3      547.39      598.75     20.96 o 
   7   2   3     3437.19     3487.49     80.58 o 
   8   2   3      801.38      819.31     26.93 o 
   9   2   3     2467.62     2342.74     59.41 o 
  10   2   3      328.69      372.50     22.44 o 
  11   2   3       58.05       56.48     12.52 o 
  12   2   3      100.98       90.78     15.98 o 
  13   2   3      114.12       89.47     22.99 o 
  14   2   3      153.07      151.36     30.63 o 
 -13   3   3      182.82      116.70     27.84 o 
 -12   3   3       24.60       28.30     16.90 o 
 -11   3   3      822.71      894.00     44.21 o 
 -10   3   3      303.31      332.37     22.58 o 
  -9   3   3      413.00      398.11     21.59 o 
  -8   3   3      425.06      410.03     22.70 o 
  -7   3   3      327.41      317.03     18.09 o 
  -6   3   3     3824.19     4043.01     92.05 o 
  -5   3   3     7032.83     7188.01    143.13 o 
  -4   3   3     3246.26     3146.87     69.32 o 
  -3   3   3      378.77      359.96     16.50 o 
  -2   3   3      803.72      743.58     15.74 o 
  -1   3   3      475.37      464.63     11.03 o 
   0   3   3     3171.13     3149.45     46.91 o 
   1   3   3     8017.86     7972.91    114.28 o 
   2   3   3      385.88      327.71     10.37 o 
   3   3   3       43.07       48.82      8.98 o 
   4   3   3       56.24       84.87      7.80 o 
   5   3   3       90.57      100.46      8.74 o 
   6   3   3       38.72       48.98      7.56 o 
   7   3   3      224.99      227.68     14.31 o 
   8   3   3       14.79       25.01      8.06 o 
   9   3   3     1276.17     1239.00     42.50 o 
  10   3   3      349.33      339.39     24.95 o 
  11   3   3       15.37        7.64     11.27 o 
  12   3   3       74.74       56.27     15.74 o 
  13   3   3        3.84       15.32     17.42 o 
 -13   4   3       88.26       60.80     34.45 o 
 -12   4   3     1059.62      938.29     91.78 o 
 -11   4   3        0.45       -7.15     19.17 o 
 -10   4   3        9.21       30.61     21.37 o 
  -9   4   3      135.54      139.69     18.37 o 
  -8   4   3       16.72       -3.80      7.63 o 
  -7   4   3        1.60       -2.77      6.71 o 
  -6   4   3     4020.57     4149.17    102.05 o 
  -5   4   3      158.14      152.27      9.73 o 
  -4   4   3      808.48      819.57     22.32 o 
  -3   4   3     1813.06     1836.88     38.74 o 
  -2   4   3       83.04       99.12      7.41 o 
  -1   4   3      844.43      796.61     19.03 o 
   0   4   3      139.75      135.33      6.91 o 
   1   4   3       37.27       45.06      4.63 o 
   2   4   3    12343.81    12682.30    182.80 o 
   3   4   3     2246.73     2316.22     52.67 o 
   4   4   3      197.32      197.86     11.66 o 
   5   4   3      356.72      365.69     17.05 o 
   6   4   3      181.55      199.88     20.12 o 
   7   4   3      136.75      125.20     12.02 o 
   8   4   3     3025.25     3044.54     83.12 o 
   9   4   3        1.20       13.54     10.30 o 
  10   4   3       19.43       17.30     12.67 o 
  11   4   3      172.85      178.48     23.06 o 
  12   4   3       32.14       28.40     14.81 o 
 -12   5   3      121.60      113.82     28.06 o 
 -11   5   3      522.82      533.71     40.46 o 
 -10   5   3      171.82      200.63     23.81 o 
  -9   5   3      274.20      306.11     26.91 o 
  -8   5   3      731.99      730.87     33.53 o 
  -7   5   3      322.81      316.02     19.74 o 
  -6   5   3        5.56       11.73      8.04 o 
  -5   5   3     2174.89     2309.57     56.76 o 
  -4   5   3       21.94       33.20      7.14 o 
  -3   5   3        2.89       10.71      6.72 o 
  -2   5   3       16.01       12.68      5.82 o 
  -1   5   3      165.79      167.84     10.68 o 
   0   5   3        5.24       13.16      5.77 o 
   1   5   3     1022.84     1009.52     25.08 o 
   2   5   3     1006.01      946.09     23.85 o 
   3   5   3     1046.15     1054.96     41.00 o 
   4   5   3     2013.12     1987.31     55.54 o 
   5   5   3      175.22      168.70     14.33 o 
   6   5   3      471.45      473.83     22.71 o 
   7   5   3      234.76      256.23     17.56 o 
   8   5   3        0.17        5.31     12.48 o 
   9   5   3      948.58      930.37     88.21 o 
  10   5   3       59.87       79.17     17.65 o 
  11   5   3      141.33      144.29     23.44 o 
 -10   6   3       99.71      116.97     23.06 o 
  -9   6   3       10.10        8.06     12.78 o 
  -8   6   3      250.66      291.27     31.63 o 
  -7   6   3      174.48      195.74     25.42 o 
  -6   6   3       51.22       60.42     11.43 o 
  -5   6   3       82.37      110.93     15.35 o 
  -4   6   3      648.07      633.31     24.08 o 
  -3   6   3       40.08       34.73      7.46 o 
  -2   6   3     1870.62     1968.23     51.36 o 
  -1   6   3      309.15      313.85     15.75 o 
   0   6   3      211.77      198.90     12.21 o 
   1   6   3      163.49      156.55     10.78 o 
   2   6   3      379.48      375.31     19.11 o 
   3   6   3      532.65      471.46     30.11 o 
   4   6   3     1660.80     1656.79     66.39 o 
   5   6   3       49.07       47.60     12.08 o 
   6   6   3        1.21        5.61      7.18 o 
   7   6   3        3.67       21.66     12.46 o 
   8   6   3      162.63      169.35     26.57 o 
   9   6   3       41.24       44.39     15.52 o 
  10   6   3       64.34       71.70     21.30 o 
  -8   7   3       98.81       76.26     23.31 o 
  -7   7   3       13.02       -1.24     10.06 o 
  -6   7   3        1.05       -1.71      9.28 o 
  -5   7   3      291.28      302.30     25.28 o 
  -4   7   3      111.53      102.10     12.49 o 
  -3   7   3       16.61       23.41      7.76 o 
  -2   7   3       71.28       85.99     11.32 o 
  -1   7   3      478.78      453.48     21.47 o 
   0   7   3       78.42       80.64     12.36 o 
   1   7   3      124.35      107.00     12.65 o 
   2   7   3      147.28      141.68     17.30 o 
   3   7   3      161.98      149.23     15.44 o 
   4   7   3      379.77      368.59     27.05 o 
   5   7   3      585.52      592.64     38.02 o 
   6   7   3      104.57       98.02     17.67 o 
   7   7   3       22.65       17.18     14.80 o 
   8   7   3       10.38       41.17     40.45 o 
  -6   8   3      116.76       34.91     36.41 o 
  -5   8   3        1.08       15.07     15.05 o 
  -4   8   3       14.15       19.61     15.72 o 
  -3   8   3      165.77      166.93     25.93 o 
  -2   8   3       99.68      109.45     21.51 o 
  -1   8   3       15.27        8.43     25.44 o 
   0   8   3      103.01       97.58     19.93 o 
   1   8   3        7.93        2.44     10.92 o 
   2   8   3      132.69      137.68     19.26 o 
   3   8   3       65.17       97.48     17.96 o 
   4   8   3       19.11       48.40     15.31 o 
   5   8   3        0.13      -20.64     20.76 o 
   6   8   3      251.17      276.89     59.23 o 
 -14   0   4      165.91      254.34     46.52 o 
 -12   0   4        1.16      -11.87     18.31 o 
 -10   0   4     2713.14     2753.63    140.89 o 
  -8   0   4      811.74      719.59     45.77 o 
  -6   0   4     1087.11      893.53     29.21 o 
  -4   0   4    34182.22    34337.44    537.70 o 
  -2   0   4     6772.37     6463.60    103.37 o 
   0   0   4     3133.88     3398.62     56.07 o 
   2   0   4     7154.51     6838.67    105.00 o 
   4   0   4    11249.34    11705.70    278.38 o 
   6   0   4       32.44       27.57      7.66 o 
   8   0   4        0.85        9.73     15.96 o 
  10   0   4     3171.75     3351.13    123.86 o 
  12   0   4       88.94      115.10     31.87 o 
  14   0   4       95.87      105.36     40.91 o 
 -14   1   4       82.29       79.61     22.22 o 
 -13   1   4      296.12      323.56     33.81 o 
 -12   1   4      360.83      365.10     33.24 o 
 -11   1   4      572.14      619.67     38.33 o 
 -10   1   4      135.11      176.25     20.35 o 
  -9   1   4     1572.09     1604.70     53.62 o 
  -8   1   4        5.36       15.45     10.42 o 
  -7   1   4       90.78       89.78      9.17 o 
  -6   1   4      241.15      198.75     11.47 o 
  -5   1   4       14.88       36.76      6.49 o 
  -4   1   4      785.28      833.20     18.73 o 
  -3   1   4     9918.57     9982.27    122.00 o 
  -2   1   4     1796.01     1796.09     23.52 o 
  -1   1   4       34.41       53.12      2.90 o 
   0   1   4     3886.21     4014.34     51.33 o 
   1   1   4      140.10      157.59      7.12 o 
   2   1   4     2560.61     2582.35     30.54 o 
   3   1   4    14517.66    14691.02    168.30 o 
   4   1   4      322.61      403.92      9.99 o 
   5   1   4      556.10      523.79     13.62 o 
   6   1   4      336.67      386.49     16.85 o 
   7   1   4      313.84      311.97     14.24 o 
   8   1   4      965.62      926.90     28.59 o 
   9   1   4     2164.59     2221.59     57.45 o 
  10   1   4      165.81      176.37     14.41 o 
  11   1   4      828.67      862.79     38.75 o 
  12   1   4       42.92       27.05     11.34 o 
  13   1   4      101.20      112.53     25.06 o 
  14   1   4       90.70       72.07     37.43 o 
 -14   2   4      109.42       72.55     29.82 o 
 -13   2   4       18.58       19.05     15.68 o 
 -12   2   4      160.66      169.17     24.45 o 
 -11   2   4      625.04      663.26     39.83 o 
 -10   2   4     2596.98     2587.58     77.25 o 
  -9   2   4        9.91       21.38     14.38 o 
  -8   2   4       77.98      104.72     11.94 o 
  -7   2   4      259.36      242.20     14.63 o 
  -6   2   4      535.78      536.18     18.85 o 
  -5   2   4     1383.02     1315.07     30.95 o 
  -4   2   4      567.26      534.25     16.34 o 
  -3   2   4      342.20      331.71     10.23 o 
  -2   2   4     1506.97     1511.46     32.94 o 
  -1   2   4       21.87       26.41      2.55 o 
   0   2   4     1481.68     1284.61     51.91 o 
   1   2   4     1981.17     2011.45     39.59 o 
   2   2   4        7.52       11.27      3.23 o 
   3   2   4      117.78      139.56      7.12 o 
   4   2   4     7731.73     7934.19    136.44 o 
   5   2   4      616.16      677.66     16.51 o 
   6   2   4     2790.94     2873.83     53.61 o 
   7   2   4       41.90       54.06      8.08 o 
   8   2   4       36.25       39.74      8.85 o 
   9   2   4      914.08      858.04     31.23 o 
  10   2   4     1698.18     1609.84     47.83 o 
  11   2   4        0.97        7.62     12.33 o 
  12   2   4       32.15       34.26     13.05 o 
  13   2   4        0.21       21.69     20.33 o 
 -13   3   4       34.03       35.77     19.74 o 
 -12   3   4      131.59      124.52     21.02 o 
 -11   3   4        3.19       -7.15      8.66 o 
 -10   3   4      297.60      319.85     23.80 o 
  -9   3   4      524.87      533.83     33.36 o 
  -8   3   4      228.00      251.54     19.46 o 
  -7   3   4      387.74      431.04     21.68 o 
  -6   3   4      450.15      452.86     19.43 o 
  -5   3   4       57.69       65.53      6.08 o 
  -4   3   4     3156.57     3108.11     61.74 o 
  -3   3   4     6130.93     5816.80     90.57 o 
  -2   3   4     2516.79     2567.76     42.44 o 
  -1   3   4     1132.38     1100.24     34.51 o 
   0   3   4      740.21      708.22     13.43 o 
   1   3   4      388.97      410.13     11.10 o 
   2   3   4     2136.79     2012.73     38.01 o 
   3   3   4      294.10      270.94     12.85 o 
   4   3   4      245.01      243.70     12.28 o 
   5   3   4       15.72       26.30      6.36 o 
   6   3   4       10.63       10.77      6.24 o 
   7   3   4      119.21      157.16     13.03 o 
   8   3   4      108.20      102.31     11.93 o 
   9   3   4       93.21       74.29     16.91 o 
  10   3   4      103.09       83.46     14.71 o 
  11   3   4      127.28      122.52     18.47 o 
  12   3   4      246.20      214.12     25.24 o 
  13   3   4      239.27      195.08     31.61 o 
 -12   4   4       74.76       36.41     32.69 o 
 -11   4   4      477.89      501.62     31.35 o 
 -10   4   4       61.59       84.87     18.94 o 
  -9   4   4      470.13      516.68     34.19 o 
  -8   4   4       25.65       22.91     10.41 o 
  -7   4   4       13.77       29.60     19.62 o 
  -6   4   4     1664.33     1822.97     54.89 o 
  -5   4   4     1656.47     1670.73     42.04 o 
  -4   4   4      691.76      716.30     20.99 o 
  -3   4   4        7.75       14.66      5.89 o 
  -2   4   4        9.48        9.79      4.64 o 
  -1   4   4     1125.16     1116.85     25.79 o 
   0   4   4     2031.47     2114.20     38.46 o 
   1   4   4      479.96      452.65     11.83 o 
   2   4   4      106.64       90.26      7.63 o 
   3   4   4     1647.10     1583.18     38.75 o 
   4   4   4       50.51       70.97      8.81 o 
   5   4   4     1565.58     1496.62     41.49 o 
   6   4   4      157.77      153.02     23.54 o 
   7   4   4      428.40      406.11     20.57 o 
   8   4   4      179.27      183.20     15.29 o 
   9   4   4      628.15      638.15     55.22 o 
  10   4   4       22.01       28.64     12.54 o 
  11   4   4      474.35      478.00     38.50 o 
  12   4   4       29.18       31.95     15.65 o 
 -11   5   4        7.26        7.22     12.79 o 
 -10   5   4      109.00      105.13     18.79 o 
  -9   5   4        1.41        4.31      8.61 o 
  -8   5   4       74.53       61.66     12.82 o 
  -7   5   4       48.80       53.76     12.32 o 
  -6   5   4       56.03       83.68     11.86 o 
  -5   5   4       54.73       57.27      8.21 o 
  -4   5   4      313.48      296.61     14.81 o 
  -3   5   4      559.08      542.16     19.82 o 
  -2   5   4       42.38       56.52      6.98 o 
  -1   5   4      181.80      165.09      9.94 o 
   0   5   4        0.22        8.34      7.33 o 
   1   5   4      522.69      503.21     16.02 o 
   2   5   4     2435.05     2365.75     72.67 o 
   3   5   4       17.87       12.51      8.84 o 
   4   5   4     1191.49     1135.29     45.15 o 
   5   5   4      211.45      201.20     14.29 o 
   6   5   4      269.33      273.75     22.98 o 
   7   5   4     1429.21     1347.18     73.14 o 
   8   5   4     1103.49      998.34     72.09 o 
   9   5   4       35.20       32.50     16.74 o 
  10   5   4        4.91        5.07     11.13 o 
  11   5   4       48.18       67.70     18.06 o 
 -10   6   4       10.74       14.85     13.68 o 
  -9   6   4       19.58       20.24     13.33 o 
  -8   6   4      139.88      153.51     21.03 o 
  -7   6   4      285.79      317.77     22.44 o 
  -6   6   4        6.21       -7.78      8.05 o 
  -5   6   4     3091.79     3161.96     81.74 o 
  -4   6   4      126.02      128.79     13.70 o 
  -3   6   4       22.21       24.42      7.10 o 
  -2   6   4        0.41        6.94      7.63 o 
  -1   6   4      556.04      569.46     23.67 o 
   0   6   4      139.11      135.68     10.27 o 
   1   6   4     1328.21     1324.16     55.95 o 
   2   6   4       46.40       45.42      8.80 o 
   3   6   4       97.72       98.04     15.99 o 
   4   6   4        6.98       -0.60      6.77 o 
   5   6   4       22.00       11.60      8.23 o 
   6   6   4      307.99      303.90     21.41 o 
   7   6   4       25.42       25.41      9.65 o 
   8   6   4        6.82       12.88     12.43 o 
   9   6   4      167.52      199.51     32.25 o 
  10   6   4       37.66       17.26     17.87 o 
  -8   7   4      363.86      342.39     39.83 o 
  -7   7   4      167.26      123.92     24.24 o 
  -6   7   4       24.08       60.91     17.66 o 
  -5   7   4      204.30      195.22     50.08 o 
  -4   7   4      184.28      176.98     16.72 o 
  -3   7   4       74.49       80.14     13.59 o 
  -2   7   4      546.25      517.81     28.08 o 
  -1   7   4      428.54      419.43     26.11 o 
   0   7   4       82.09       95.50     15.12 o 
   1   7   4       65.95       93.91     14.20 o 
   2   7   4      239.31      243.37     21.98 o 
   3   7   4      449.57      435.28     29.95 o 
   4   7   4       32.34       35.52     13.10 o 
   5   7   4        4.42        8.10     12.79 o 
   6   7   4       19.32       51.42     14.80 o 
   7   7   4      107.48       87.93     22.39 o 
   8   7   4      190.34      202.37     32.64 o 
  -5   8   4       48.18       43.70     25.26 o 
  -4   8   4      333.83      339.39    169.56 o 
  -3   8   4       12.81       15.78     16.67 o 
  -2   8   4       93.84       80.06     24.87 o 
  -1   8   4      166.89      109.89     18.59 o 
   0   8   4        1.61       -5.84     10.84 o 
   1   8   4       18.82       27.55     19.38 o 
   2   8   4       86.49       79.93     16.67 o 
   3   8   4       20.27       30.75     14.17 o 
   4   8   4       93.55       71.44     18.04 o 
   5   8   4     1121.79     1120.84     83.00 o 
 -13   0   5       23.01       57.30     29.00 o 
 -11   0   5       96.70      146.52     28.94 o 
  -9   0   5     3826.04     3716.52    163.51 o 
  -7   0   5      828.80      854.96     44.89 o 
  -5   0   5      347.44      446.32     14.22 o 
  -3   0   5    32897.00    33018.19    542.09 o 
  -1   0   5      123.49      163.73     12.18 o 
   1   0   5      514.24      486.36     12.21 o 
   3   0   5     4384.46     4383.57    108.68 o 
   5   0   5      129.58       86.86      8.67 o 
   7   0   5       93.71       95.03     23.63 o 
   9   0   5      657.48      666.98     37.18 o 
  11   0   5     1669.66     1810.24     82.48 o 
  13   0   5      428.06      365.94     61.98 o 
 -14   1   5        2.85       19.83     18.73 o 
 -13   1   5        4.01       29.10     16.66 o 
 -12   1   5       27.53       53.35     17.13 o 
 -11   1   5       12.63       31.34     23.77 o 
 -10   1   5     3013.74     3104.00    109.04 o 
  -9   1   5      723.10      740.93     27.34 o 
  -8   1   5      138.06      172.00     19.41 o 
  -7   1   5      404.23      395.82     19.02 o 
  -6   1   5        6.12       11.25      5.64 o 
  -5   1   5        0.17        5.79      2.39 o 
  -4   1   5     3822.72     3651.86     64.98 o 
  -3   1   5        0.06        8.60      4.43 o 
  -2   1   5     2010.04     2025.22     29.65 o 
  -1   1   5     2228.25     2248.12     27.98 o 
   0   1   5      920.30      844.74     15.72 o 
   1   1   5      967.09      990.91     25.64 o 
   2   1   5     3673.75     3632.98     56.69 o 
   3   1   5     2795.07     2877.65     39.80 o 
   4   1   5     9673.03    10073.79    138.86 o 
   5   1   5     2081.40     2172.03     43.97 o 
   6   1   5     1790.48     1869.13     41.68 o 
   7   1   5      132.27      129.11      9.78 o 
   8   1   5       52.91       58.38      8.84 o 
   9   1   5        9.53       19.93      8.53 o 
  10   1   5     2681.57     2803.62     75.57 o 
  11   1   5      360.84      353.47     21.45 o 
  12   1   5        2.85       -5.26      9.89 o 
  13   1   5       18.54       -1.71     12.87 o 
 -13   2   5      222.19      200.51     28.18 o 
 -12   2   5       44.30       41.22     15.81 o 
 -11   2   5      840.24      796.83     45.34 o 
 -10   2   5      131.41      120.57     14.04 o 
  -9   2   5     1112.84     1093.94     40.92 o 
  -8   2   5      373.99      345.29     19.22 o 
  -7   2   5      125.63      155.68     12.51 o 
  -6   2   5        0.86        0.84      5.09 o 
  -5   2   5      243.43      288.95     14.82 o 
  -4   2   5     1858.69     1930.27     34.93 o 
  -3   2   5     6229.10     6251.68    117.72 o 
  -2   2   5     3035.92     2896.00     42.55 o 
  -1   2   5      517.38      550.73     13.94 o 
   0   2   5      380.03      387.00     11.79 o 
   1   2   5     2121.72     2013.71     42.71 o 
   2   2   5      888.14      853.90     16.47 o 
   3   2   5     8722.61     8878.42    144.23 o 
   4   2   5      681.09      703.39     19.90 o 
   5   2   5     1582.54     1530.19     51.82 o 
   6   2   5      215.57      208.36      9.34 o 
   7   2   5     1438.39     1481.36     35.24 o 
   8   2   5       34.99       37.47      7.65 o 
   9   2   5     1331.60     1372.72     45.97 o 
  10   2   5      129.82      129.23     14.20 o 
  11   2   5       55.90       63.16     14.74 o 
  12   2   5      268.26      256.70     24.08 o 
  13   2   5       11.42       -4.77     13.81 o 
 -13   3   5       94.05      120.92     25.89 o 
 -12   3   5       30.23       35.07     16.65 o 
 -11   3   5      283.96      326.59     29.78 o 
 -10   3   5      221.88      233.12     20.04 o 
  -9   3   5      128.94      143.88     14.13 o 
  -8   3   5        6.03       20.15      9.17 o 
  -7   3   5      935.12      937.37     32.78 o 
  -6   3   5     2189.30     2354.41     63.23 o 
  -5   3   5     1294.94     1288.13     43.08 o 
  -4   3   5     2965.44     2794.81     79.39 o 
  -3   3   5      668.57      635.71     17.11 o 
  -2   3   5     1044.59     1015.15     20.43 o 
  -1   3   5       60.76       38.08      3.27 o 
   0   3   5     3409.03     3685.21     68.48 o 
   1   3   5     1361.19     1372.81     28.32 o 
   2   3   5      874.16      858.21     26.61 o 
   3   3   5        8.07       19.62      4.75 o 
   4   3   5      181.23      172.18     14.38 o 
   5   3   5      692.42      725.42     24.45 o 
   6   3   5        2.93       -0.02      7.23 o 
   7   3   5       32.25       44.66     16.28 o 
   8   3   5        8.94        4.28      6.95 o 
   9   3   5      673.45      603.44     30.38 o 
  10   3   5      478.91      500.38     39.26 o 
  11   3   5      308.88      298.84     26.51 o 
  12   3   5        0.55        2.53     11.15 o 
  13   3   5       93.25       66.24     21.43 o 
 -12   4   5      416.12      407.99     45.83 o 
 -11   4   5      104.28      115.29     17.44 o 
 -10   4   5       42.37       64.50     14.90 o 
  -9   4   5      301.86      309.36     28.36 o 
  -8   4   5      428.12      448.37     24.49 o 
  -7   4   5      579.81      571.54     29.63 o 
  -6   4   5       71.71       65.69      9.94 o 
  -5   4   5      377.98      387.36     15.53 o 
  -4   4   5      444.39      444.05     16.07 o 
  -3   4   5        2.28        6.66      4.77 o 
  -2   4   5      478.15      476.83     14.74 o 
  -1   4   5     1666.77     1496.92     61.09 o 
   0   4   5     2472.66     2475.45     45.48 o 
   1   4   5      140.46      118.67     12.57 o 
   2   4   5     1384.36     1217.51     65.46 o 
   3   4   5       60.63       64.89     10.12 o 
   4   4   5      741.20      674.33     37.19 o 
   5   4   5       81.02       73.13      8.97 o 
   6   4   5      566.02      607.52     29.25 o 
   7   4   5      771.53      690.69     28.34 o 
   8   4   5      643.44      675.03     35.21 o 
   9   4   5       47.64       45.45     10.83 o 
  10   4   5      425.50      433.73     31.75 o 
  11   4   5       85.48       87.40     17.54 o 
  12   4   5      133.83      137.95     22.75 o 
 -11   5   5      183.98      174.37     26.11 o 
 -10   5   5        8.10        1.14     10.64 o 
  -9   5   5      240.35      272.92     22.68 o 
  -8   5   5      340.90      336.92     23.50 o 
  -7   5   5      165.48      164.44     15.53 o 
  -6   5   5        1.11        3.83      7.14 o 
  -5   5   5      849.97      905.58     31.96 o 
  -4   5   5      427.44      415.38     17.63 o 
  -3   5   5      223.85      217.43     12.42 o 
  -2   5   5       24.43       29.37      6.49 o 
  -1   5   5     1528.83     1524.94     47.10 o 
   0   5   5      572.58      542.08     17.73 o 
   1   5   5      498.50      448.27     26.04 o 
   2   5   5      199.35      165.44     20.11 o 
   3   5   5       96.12       84.91      9.30 o 
   4   5   5      156.75      149.54     21.84 o 
   5   5   5     1727.32     1693.98     60.75 o 
   6   5   5     1037.93      942.07     45.98 o 
   7   5   5        8.53        3.42      7.87 o 
   8   5   5        3.86       17.91      9.66 o 
   9   5   5      112.06      131.98     20.24 o 
  10   5   5       23.66       12.15     13.22 o 
  11   5   5      296.61      317.29     39.50 o 
 -10   6   5      118.00       91.69     27.61 o 
  -9   6   5       45.21       69.42     23.18 o 
  -8   6   5      771.14      826.52     49.05 o 
  -7   6   5      387.37      410.51     41.99 o 
  -6   6   5        0.96        3.33      8.41 o 
  -5   6   5      156.42      172.34     13.46 o 
  -4   6   5      389.76      421.46     23.43 o 
  -3   6   5        0.03        6.61      5.54 o 
  -2   6   5     1571.04     1705.27     54.90 o 
  -1   6   5      243.10      237.23     16.49 o 
   0   6   5       83.25       74.18      9.65 o 
   1   6   5      199.25      199.53     17.60 o 
   2   6   5      242.11      233.77     20.62 o 
   3   6   5      481.24      480.73     27.92 o 
   4   6   5      381.87      385.80     26.57 o 
   5   6   5       63.84       87.10     16.83 o 
   6   6   5      147.88      174.01     19.94 o 
   7   6   5       46.84       65.48     15.11 o 
   8   6   5       95.53       95.83     20.39 o 
   9   6   5       25.11       15.63     15.02 o 
  10   6   5       57.47       48.61     19.90 o 
  -8   7   5        8.89       11.49     17.15 o 
  -7   7   5        0.53       23.93     18.13 o 
  -6   7   5       30.66       48.80     18.68 o 
  -5   7   5      275.36      292.11     27.20 o 
  -4   7   5       89.09       96.03     15.20 o 
  -3   7   5       12.83       10.06      9.84 o 
  -2   7   5      219.28      208.06     17.68 o 
  -1   7   5      456.50      487.77     31.52 o 
   0   7   5       78.00       86.56     15.42 o 
   1   7   5       86.03       83.99     15.29 o 
   2   7   5       29.08       44.49     12.96 o 
   3   7   5       92.91      101.81     16.77 o 
   4   7   5      446.54      453.97     32.84 o 
   5   7   5      674.57      692.00     41.65 o 
   6   7   5       33.16       43.17     14.68 o 
   7   7   5       38.38      105.06     33.70 o 
   8   7   5       80.02      100.53     24.25 o 
  -5   8   5       50.18       15.42     26.73 o 
  -4   8   5      167.82      106.76     33.25 o 
  -3   8   5      109.39      151.87     26.30 o 
  -2   8   5       41.80       26.44     13.21 o 
  -1   8   5       18.95       15.69     12.34 o 
   0   8   5       22.55       12.59     11.77 o 
   1   8   5        0.17       13.66     13.10 o 
   2   8   5      509.04      489.59     35.73 o 
   3   8   5       28.61       40.62     14.84 o 
   4   8   5        0.68       -5.67     11.95 o 
   5   8   5       10.99      -12.11     20.79 o 
 -14   0   6       48.69       58.42     34.91 o 
 -12   0   6       60.69       65.08     52.73 o 
 -10   0   6     2499.31     2510.92    131.94 o 
  -8   0   6      362.43      327.29     33.12 o 
  -6   0   6     3913.69     3793.23     91.77 o 
  -4   0   6     7849.03     8070.06    155.72 o 
  -2   0   6     4579.65     4508.24     82.93 o 
   0   0   6      245.08      268.56      9.38 o 
   2   0   6     1168.60     1123.57     25.95 o 
   4   0   6     1069.53     1025.76     29.68 o 
   6   0   6      105.30      118.16     12.34 o 
   8   0   6       12.53       11.90     19.38 o 
  10   0   6     2442.52     2521.97     98.29 o 
  12   0   6       69.63       60.14     21.07 o 
 -14   1   6       50.13       85.10     23.82 o 
 -13   1   6      148.93      178.07     27.36 o 
 -12   1   6       47.14       52.18     29.32 o 
 -11   1   6      521.93      481.76     35.21 o 
 -10   1   6      309.14      357.11     34.79 o 
  -9   1   6     1594.22     1554.21     47.70 o 
  -8   1   6        0.54        1.51      5.61 o 
  -7   1   6      448.05      432.42     19.15 o 
  -6   1   6       23.44       38.30      6.49 o 
  -5   1   6       34.18       34.29      5.16 o 
  -4   1   6       73.86       66.55      4.87 o 
  -3   1   6     8726.78     8971.73    212.57 o 
  -2   1   6       40.68       50.69      3.82 o 
  -1   1   6      562.43      538.43     11.09 o 
   0   1   6     2016.62     2047.07     26.47 o 
   1   1   6     2935.08     3064.64     48.05 o 
   2   1   6     1104.00     1055.32     17.18 o 
   3   1   6     9313.58     9661.76    146.41 o 
   4   1   6     1460.25     1464.99     26.91 o 
   5   1   6      301.13      331.13     11.52 o 
   6   1   6      152.15      167.51      9.54 o 
   7   1   6     1154.43     1166.61     31.25 o 
   8   1   6      304.78      294.83     18.96 o 
   9   1   6      630.90      673.87     25.97 o 
  10   1   6      287.48      287.40     17.65 o 
  11   1   6      364.34      353.48     22.50 o 
  12   1   6       10.63        9.65     13.61 o 
  13   1   6       79.92       48.49     21.46 o 
 -13   2   6      253.01      250.89     30.64 o 
 -12   2   6      137.49      135.77     22.16 o 
 -11   2   6      110.92      149.74     21.69 o 
 -10   2   6      708.03      743.49     34.65 o 
  -9   2   6      296.17      272.70     17.84 o 
  -8   2   6        0.13        9.53     11.34 o 
  -7   2   6     1061.06     1004.48     33.05 o 
  -6   2   6       31.45       28.81      7.12 o 
  -5   2   6        6.24        7.47      3.53 o 
  -4   2   6       40.61       42.07      6.58 o 
  -3   2   6     1848.01     1787.95     31.99 o 
  -2   2   6      749.47      665.79     13.65 o 
  -1   2   6      103.75       84.53     11.65 o 
   0   2   6     2468.62     2346.88     42.29 o 
   1   2   6       49.94       51.52      6.56 o 
   2   2   6      508.36      507.33     18.36 o 
   3   2   6      300.33      277.43     10.31 o 
   4   2   6     5584.01     5821.83    108.49 o 
   5   2   6     2244.96     2349.60     54.19 o 
   6   2   6     3052.81     3197.30     75.97 o 
   7   2   6      355.99      341.35     14.24 o 
   8   2   6       25.42       33.05      9.87 o 
   9   2   6       51.62       78.16     11.99 o 
  10   2   6      977.70      982.15     40.83 o 
  11   2   6      643.56      679.88     69.11 o 
  12   2   6       34.19       49.91     15.27 o 
  13   2   6      131.33      124.43     44.13 o 
 -13   3   6       84.79       69.06     29.95 o 
 -12   3   6        0.91       26.14     33.48 o 
 -11   3   6        0.95      -12.45     12.45 o 
 -10   3   6        2.56        9.52     11.51 o 
  -9   3   6      824.77      842.76     49.47 o 
  -8   3   6     1999.08     2045.09     70.76 o 
  -7   3   6     1618.71     1659.13     59.37 o 
  -6   3   6       28.67       29.81      9.36 o 
  -5   3   6        0.93        2.79      4.31 o 
  -4   3   6      592.55      597.23     16.77 o 
  -3   3   6     2701.78     2593.58     84.53 o 
  -2   3   6     9629.81     9461.61    206.60 o 
  -1   3   6      357.23      329.53     13.12 o 
   0   3   6      658.15      678.01     19.37 o 
   1   3   6       70.17       81.52      8.48 o 
   2   3   6        8.33        1.99      4.46 o 
   3   3   6      440.44      405.30     28.95 o 
   4   3   6      902.37      858.42     31.51 o 
   5   3   6        1.14       17.41      7.79 o 
   6   3   6     1256.44     1340.33     42.57 o 
   7   3   6      605.44      641.47     38.15 o 
   8   3   6      317.55      304.27     18.74 o 
   9   3   6      214.85      169.87     19.77 o 
  10   3   6        1.09        4.81      8.41 o 
  11   3   6      234.64      232.67     24.96 o 
  12   3   6      858.02      810.82     48.51 o 
 -12   4   6        5.39       -2.78     15.67 o 
 -11   4   6       79.57       72.99     24.15 o 
 -10   4   6       50.29       67.95     17.15 o 
  -9   4   6      773.01      880.47     47.82 o 
  -8   4   6       40.03       66.49     12.34 o 
  -7   4   6      180.69      221.84     21.35 o 
  -6   4   6      653.00      645.07     30.16 o 
  -5   4   6      136.58      137.39     10.34 o 
  -4   4   6      802.82      815.88     23.31 o 
  -3   4   6        1.56        8.00      4.52 o 
  -2   4   6      246.56      225.75     12.17 o 
  -1   4   6     2906.02     3015.80     70.88 o 
   0   4   6     1544.39     1570.53     63.17 o 
   1   4   6       32.38       50.34      6.67 o 
   2   4   6      251.27      258.64     16.40 o 
   3   4   6      244.39      229.70     15.72 o 
   4   4   6        1.16       10.75      5.74 o 
   5   4   6     3018.82     3021.47    129.42 o 
   6   4   6        1.66       16.07      7.25 o 
   7   4   6      150.58      148.89     16.80 o 
   8   4   6      230.62      208.01     17.45 o 
   9   4   6        6.30       49.95     11.87 o 
  10   4   6       16.13        9.88     10.68 o 
  11   4   6      630.49      584.28     41.17 o 
  12   4   6       28.53       71.40     35.92 o 
 -11   5   6        0.54       -9.24     15.19 o 
 -10   5   6        0.74        8.76     13.36 o 
  -9   5   6       15.63       23.99     11.66 o 
  -8   5   6      790.88      854.20     47.10 o 
  -7   5   6      137.69      165.78     17.06 o 
  -6   5   6        8.54       17.90      9.56 o 
  -5   5   6       34.57       60.40     10.26 o 
  -4   5   6       42.96       57.36      8.09 o 
  -3   5   6      210.69      209.66     18.44 o 
  -2   5   6      966.73      987.76     35.13 o 
  -1   5   6       16.22       21.12      7.95 o 
   0   5   6      114.34      117.15     11.23 o 
   1   5   6      830.84      837.83     34.96 o 
   2   5   6     1142.45     1188.67     45.19 o 
   3   5   6      457.07      460.53     25.46 o 
   4   5   6      857.58      876.72     38.00 o 
   5   5   6        4.93        4.56      6.83 o 
   6   5   6      771.72      737.23     59.65 o 
   7   5   6      428.74      433.07     37.00 o 
   8   5   6      542.90      489.69     30.74 o 
   9   5   6      182.75      204.72     47.72 o 
  10   5   6       16.07       17.06     15.23 o 
  11   5   6       81.70       87.20     25.25 o 
 -10   6   6        6.73       26.69     25.96 o 
  -9   6   6       98.60       65.18     26.70 o 
  -8   6   6       33.65       37.91     15.13 o 
  -7   6   6      432.29      455.11     35.02 o 
  -6   6   6       79.35       78.60     18.01 o 
  -5   6   6      836.86      858.48     49.80 o 
  -4   6   6       84.82       93.80     13.01 o 
  -3   6   6      505.71      507.10     33.62 o 
  -2   6   6       19.48       20.71      8.88 o 
  -1   6   6      784.56      769.65     31.40 o 
   0   6   6      112.41      128.08     16.50 o 
   1   6   6      363.00      379.08     28.81 o 
   2   6   6       71.53       85.54     17.24 o 
   3   6   6       12.25       19.90     10.75 o 
   4   6   6      207.76      200.01     35.85 o 
   5   6   6      150.55      182.36     31.53 o 
   6   6   6      118.97       88.32     15.95 o 
   7   6   6       46.80       67.08     14.71 o 
   8   6   6       14.66       35.73     17.11 o 
   9   6   6      235.32      231.10     32.70 o 
  -8   7   6      144.11       96.21     32.39 o 
  -7   7   6      106.57       73.30     29.26 o 
  -6   7   6       86.48       79.45     25.71 o 
  -5   7   6        1.13       18.49     11.95 o 
  -4   7   6      473.43      466.07     28.58 o 
  -3   7   6        7.37       -4.15     12.62 o 
  -2   7   6      230.29      172.38     19.01 o 
  -1   7   6      322.02      405.82     53.59 o 
   0   7   6        5.30        1.77      9.28 o 
   1   7   6        0.23       -2.24     10.28 o 
   2   7   6      579.21      683.59     38.76 o 
   3   7   6      296.79      266.88     25.88 o 
   4   7   6       62.31       70.42     15.73 o 
   5   7   6        9.82       49.37     17.18 o 
   6   7   6       23.27       22.43     13.71 o 
   7   7   6        0.44        6.85     16.83 o 
  -4   8   6      207.38      228.22    100.22 o 
  -3   8   6       27.17       15.34     18.08 o 
  -2   8   6       51.87       29.49     18.50 o 
  -1   8   6       29.21       27.65     13.96 o 
   0   8   6        3.23       22.78     13.39 o 
   1   8   6       79.00      108.40     18.99 o 
   2   8   6        4.97       -3.71     11.59 o 
   3   8   6       59.48      110.08     20.68 o 
   4   8   6       43.61       44.48     19.95 o 
 -13   0   7       74.45       76.73     54.22 o 
 -11   0   7        5.56       31.17     21.30 o 
  -9   0   7     1154.80     1274.41     71.78 o 
  -7   0   7     3135.23     3132.75    125.84 o 
  -5   0   7       76.00       60.11      7.10 o 
  -3   0   7     8060.41     8226.76    163.82 o 
  -1   0   7     7386.72     7884.48    148.46 o 
   1   0   7      378.23      391.74     17.88 o 
   3   0   7     1391.00     1505.75     38.38 o 
   5   0   7       10.58        7.69      7.54 o 
   7   0   7     1681.71     1809.26     77.14 o 
   9   0   7       33.90       48.98     13.05 o 
  11   0   7     1418.90     1390.81     70.83 o 
  13   0   7      791.37      862.85    103.10 o 
 -13   1   7        4.67       38.41     18.51 o 
 -12   1   7      337.22      321.12     33.51 o 
 -11   1   7        1.44        9.78     19.24 o 
 -10   1   7     1075.37     1101.86     52.85 o 
  -9   1   7      730.56      767.45     38.42 o 
  -8   1   7        1.17        9.68      7.49 o 
  -7   1   7       81.72       80.86      8.78 o 
  -6   1   7     1587.55     1554.20     38.46 o 
  -5   1   7      401.88      369.46     11.59 o 
  -4   1   7      986.30      917.18     19.83 o 
  -3   1   7      718.48      676.23     15.66 o 
  -2   1   7     1058.36     1046.07     21.56 o 
  -1   1   7     3922.62     4273.39     59.05 o 
   0   1   7     2756.56     2581.30     36.52 o 
   1   1   7     3298.57     3721.72     61.55 o 
   2   1   7        4.99       15.09      3.14 o 
   3   1   7       29.07       35.71      4.00 o 
   4   1   7     4052.06     4090.50     67.58 o 
   5   1   7     1852.04     1881.36     37.97 o 
   6   1   7     1857.31     1919.62     49.42 o 
   7   1   7      429.78      393.33     16.35 o 
   8   1   7      141.51      155.44     13.81 o 
   9   1   7      574.63      539.18     24.50 o 
  10   1   7      659.44      665.01     28.26 o 
  11   1   7      310.12      282.51     22.18 o 
  12   1   7      192.38      153.48     20.98 o 
  13   1   7        3.89       11.43     19.85 o 
 -13   2   7      348.20      369.46     37.40 o 
 -12   2   7       82.36       87.92     24.38 o 
 -11   2   7      378.98      351.02     28.53 o 
 -10   2   7        7.01       33.87     14.65 o 
  -9   2   7      183.64      160.96     14.46 o 
  -8   2   7     1057.02     1103.95     38.00 o 
  -7   2   7      215.84      222.26     14.40 o 
  -6   2   7      312.62      323.47     16.36 o 
  -5   2   7       96.46       85.53     10.22 o 
  -4   2   7       66.97       58.19      5.68 o 
  -3   2   7     1481.55     1564.48     33.39 o 
  -2   2   7     7469.62     7602.17    108.74 o 
  -1   2   7        1.35       20.74      5.24 o 
   0   2   7        0.91        8.21      5.09 o 
   1   2   7     4926.89     4916.58     82.07 o 
   2   2   7        1.22       11.48      6.16 o 
   3   2   7     5317.79     5176.09    173.82 o 
   4   2   7     1012.03      948.70     25.64 o 
   5   2   7      210.80      204.66     12.61 o 
   6   2   7     1212.05     1209.70     37.35 o 
   7   2   7     1020.48     1072.29     36.85 o 
   8   2   7       93.16       85.78     12.49 o 
   9   2   7      487.97      522.08     27.25 o 
  10   2   7        4.75       12.95      9.25 o 
  11   2   7       11.86       15.33     12.86 o 
  12   2   7      530.21      472.70     35.51 o 
  13   2   7      147.53      125.09     25.31 o 
 -12   3   7       62.72       27.86     17.07 o 
 -11   3   7      147.49      165.89     22.91 o 
 -10   3   7      275.77      308.05     22.07 o 
  -9   3   7      590.37      591.16     30.26 o 
  -8   3   7       64.41       86.45     12.57 o 
  -7   3   7     1472.64     1528.16     49.69 o 
  -6   3   7     2351.91     2425.20     65.60 o 
  -5   3   7      393.12      406.53     18.43 o 
  -4   3   7     1475.79     1432.69     31.89 o 
  -3   3   7     1813.12     1831.50     51.60 o 
  -2   3   7      307.44      336.87     15.77 o 
  -1   3   7     1371.30     1239.14     32.33 o 
   0   3   7     1002.05     1011.99     28.57 o 
   1   3   7       63.00       68.11      7.00 o 
   2   3   7       67.63       53.10      9.06 o 
   3   3   7      132.67      140.87     11.98 o 
   4   3   7       13.28       27.29      8.68 o 
   5   3   7     1962.74     2001.92     79.24 o 
   6   3   7       53.60       84.01     10.40 o 
   7   3   7      588.14      588.42     26.48 o 
   8   3   7      236.77      248.82     19.14 o 
   9   3   7      165.32      145.64     15.89 o 
  10   3   7      527.65      472.23     39.71 o 
  11   3   7      663.90      626.85     40.71 o 
  12   3   7       32.68       46.66     22.30 o 
 -12   4   7       22.64       13.13     17.61 o 
 -11   4   7       29.20       43.33     16.74 o 
 -10   4   7      404.50      400.84     41.01 o 
  -9   4   7      300.66      311.29     22.51 o 
  -8   4   7     1090.94     1165.01     46.55 o 
  -7   4   7      510.29      516.17     25.10 o 
  -6   4   7      114.26      112.91     14.75 o 
  -5   4   7        9.85       17.79      5.89 o 
  -4   4   7       72.97       69.06      8.36 o 
  -3   4   7      104.18      101.54      7.52 o 
  -2   4   7     2147.14     2230.23     59.20 o 
  -1   4   7      473.05      468.39     20.35 o 
   0   4   7     2121.98     2076.33     66.73 o 
   1   4   7        8.26       16.84      6.07 o 
   2   4   7      782.55      803.89     32.16 o 
   3   4   7      191.01      189.95     16.04 o 
   4   4   7     1932.75     2076.39     69.18 o 
   5   4   7        0.01        8.03      8.23 o 
   6   4   7      702.72      711.28     34.72 o 
   7   4   7      643.20      591.70     27.12 o 
   8   4   7      257.72      239.64     24.91 o 
   9   4   7       25.98       39.77     11.69 o 
  10   4   7      274.42      281.86     27.44 o 
  11   4   7       65.78      106.87     23.80 o 
 -11   5   7       52.35       38.30     33.15 o 
 -10   5   7        4.24       14.67     14.78 o 
  -9   5   7      308.53      324.33     24.81 o 
  -8   5   7       35.26       55.57     12.00 o 
  -7   5   7      256.59      236.57     19.73 o 
  -6   5   7        6.27        3.28      6.87 o 
  -5   5   7      128.89      144.42     11.25 o 
  -4   5   7       50.62       47.17     10.31 o 
  -3   5   7       37.15       38.40      9.92 o 
  -2   5   7       59.85      102.74     18.73 o 
  -1   5   7     2534.85     2697.54     73.96 o 
   0   5   7     1072.68     1004.60     33.99 o 
   1   5   7      399.47      423.64     27.54 o 
   2   5   7       74.85       83.78     12.94 o 
   3   5   7      181.31      162.52     16.39 o 
   4   5   7      254.53      259.71     20.60 o 
   5   5   7     1643.30     1706.11     65.06 o 
   6   5   7      388.16      382.72     28.88 o 
   7   5   7        2.58        9.12     10.32 o 
   8   5   7        0.02       -6.69     10.46 o 
   9   5   7        1.38        9.82     13.77 o 
  10   5   7        8.34       20.28     15.99 o 
  -9   6   7       29.13       42.65     32.25 o 
  -8   6   7      491.22      499.06     37.68 o 
  -7   6   7       14.26       38.45     18.62 o 
  -6   6   7      113.75      133.26     19.90 o 
  -5   6   7        0.05       20.37     12.36 o 
  -4   6   7      361.11      368.49     23.77 o 
  -3   6   7       37.92       43.08     15.37 o 
  -2   6   7      738.10      819.12     35.51 o 
  -1   6   7       39.56       39.06     12.15 o 
   0   6   7      299.62      320.19     23.23 o 
   1   6   7       34.39       38.73     11.86 o 
   2   6   7       16.64       11.79      9.46 o 
   3   6   7      101.46       95.31     15.02 o 
   4   6   7      114.94      106.03     15.38 o 
   5   6   7        9.75       12.26     10.88 o 
   6   6   7      319.87      321.38     26.84 o 
   7   6   7       43.30       70.01     15.71 o 
   8   6   7      132.19      133.08     24.78 o 
   9   6   7       23.54        6.96     14.99 o 
  -7   7   7      106.22      113.81     25.91 o 
  -6   7   7       36.76       36.45     19.34 o 
  -5   7   7      239.39      233.20     25.53 o 
  -4   7   7       78.48       76.41     16.04 o 
  -3   7   7        2.43        4.60      9.72 o 
  -2   7   7      163.08      170.33     21.68 o 
  -1   7   7      256.70      280.71     24.70 o 
   0   7   7      307.13      295.82     25.71 o 
   1   7   7       18.78        7.94     12.46 o 
   2   7   7      207.97      209.66     28.68 o 
   3   7   7      100.19       94.56     17.32 o 
   4   7   7       85.93       89.68     17.66 o 
   5   7   7      214.79      231.34     26.05 o 
   6   7   7      224.24      163.17     24.39 o 
   7   7   7       77.45       84.87     23.04 o 
  -4   8   7      119.59      114.38     30.15 o 
  -3   8   7      112.66       77.26     27.87 o 
  -2   8   7      112.53       68.88     22.97 o 
  -1   8   7       76.79       85.93     19.32 o 
   0   8   7       76.40       51.34     16.46 o 
   1   8   7       10.11       23.92     14.28 o 
   2   8   7      826.31      859.22     54.05 o 
   3   8   7        0.91      -13.90     13.90 o 
 -12   0   8      783.57      771.72     71.82 o 
 -10   0   8     1830.40     1841.11    106.89 o 
  -8   0   8      188.77      173.01     23.37 o 
  -6   0   8     6581.56     3788.49    547.37 o 
  -4   0   8     2086.55     2256.44     58.09 o 
  -2   0   8        1.20        6.99      6.58 o 
   0   0   8      647.39      507.13     22.01 o 
   2   0   8     1644.86     1765.39     80.42 o 
   4   0   8      222.19      220.61     12.94 o 
   6   0   8     2411.70     2454.89     76.96 o 
   8   0   8     1241.38     1399.22     57.52 o 
  10   0   8      973.72      914.56     61.76 o 
  12   0   8      768.79      632.80     85.73 o 
 -13   1   8      529.51      555.81     46.77 o 
 -12   1   8        2.23        9.50     13.49 o 
 -11   1   8       16.51       46.30     15.98 o 
 -10   1   8      286.87      283.75     25.58 o 
  -9   1   8       63.83       70.19     15.08 o 
  -8   1   8        0.60        8.39      8.53 o 
  -7   1   8      800.77      844.38     28.84 o 
  -6   1   8      482.54      479.51     18.30 o 
  -5   1   8      999.60      946.49     22.36 o 
  -4   1   8      529.80      476.60     14.21 o 
  -3   1   8     1634.88     1654.80     31.17 o 
  -2   1   8      281.85      337.05      9.94 o 
  -1   1   8     3131.03     3334.34     51.64 o 
   0   1   8      432.76      392.78     10.10 o 
   1   1   8     2959.09     2961.24     69.09 o 
   2   1   8     1292.57     1217.21     31.52 o 
   3   1   8     2594.34     2636.30     72.79 o 
   4   1   8     1129.47     1158.56     25.43 o 
   5   1   8      304.23      296.01     12.05 o 
   6   1   8        0.30        3.17      6.42 o 
   7   1   8     1950.74     2115.98     50.88 o 
   8   1   8        8.58        8.57      6.24 o 
   9   1   8        5.17       13.78      7.24 o 
  10   1   8       21.61       35.29     11.11 o 
  11   1   8       33.86       36.43     12.35 o 
  12   1   8        3.16        9.84     11.83 o 
  13   1   8      556.42      561.28     57.84 o 
 -13   2   8      142.58      170.43     28.63 o 
 -12   2   8      133.22      129.21     21.79 o 
 -11   2   8      103.80      122.18     19.33 o 
 -10   2   8      122.22      125.42     17.79 o 
  -9   2   8      762.49      714.53     32.28 o 
  -8   2   8       61.58       68.55     10.88 o 
  -7   2   8      733.58      732.64     27.41 o 
  -6   2   8     1073.41     1063.44     34.55 o 
  -5   2   8      108.96      115.58     12.44 o 
  -4   2   8       88.50       96.69      7.26 o 
  -3   2   8     1479.74     1460.72     30.62 o 
  -2   2   8      758.55      719.59     21.52 o 
  -1   2   8     1404.28     1387.30     37.68 o 
   0   2   8     8356.38     8889.02    159.22 o 
   1   2   8      201.52      205.41     10.41 o 
   2   2   8       28.61       33.87      8.54 o 
   3   2   8       63.17       75.16      6.70 o 
   4   2   8     2433.16     2491.10     54.93 o 
   5   2   8      992.42     1001.20     30.93 o 
   6   2   8     2784.85     2997.18     76.42 o 
   7   2   8      295.62      314.36     18.00 o 
   8   2   8      149.56      154.73     14.53 o 
   9   2   8       60.38       59.80     11.93 o 
  10   2   8       15.42       21.27     10.65 o 
  11   2   8      257.00      271.34     24.87 o 
  12   2   8       33.47       14.43     13.18 o 
 -12   3   8       27.71       38.42     16.71 o 
 -11   3   8        5.83        3.16     10.94 o 
 -10   3   8        0.31        6.67      8.56 o 
  -9   3   8      636.40      646.17     32.21 o 
  -8   3   8     1761.39     1826.89     59.20 o 
  -7   3   8     1735.36     1803.60     56.20 o 
  -6   3   8        0.49       10.64      7.28 o 
  -5   3   8      235.49      239.68     14.36 o 
  -4   3   8       13.51       11.75      7.13 o 
  -3   3   8      782.73      783.32     27.17 o 
  -2   3   8     2421.55     2471.89     59.55 o 
  -1   3   8      371.09      344.31     15.98 o 
   0   3   8       38.52       45.55     10.91 o 
   1   3   8      272.06      272.30     15.43 o 
   2   3   8       11.58       13.02      7.46 o 
   3   3   8      128.53      117.20     12.36 o 
   4   3   8      179.42      170.53     15.36 o 
   5   3   8       13.74       13.48      7.00 o 
   6   3   8     1019.32     1073.73     36.55 o 
   7   3   8      653.74      707.32     34.81 o 
   8   3   8       38.52       36.46     12.34 o 
   9   3   8       67.87       71.72     13.54 o 
  10   3   8       20.74       23.83     11.32 o 
  11   3   8      105.66       82.89     18.47 o 
  12   3   8      643.95      611.34     59.62 o 
 -11   4   8       28.28       67.17     34.39 o 
 -10   4   8      125.09      105.59     17.66 o 
  -9   4   8      291.10      318.80     22.76 o 
  -8   4   8        9.65       31.01     11.18 o 
  -7   4   8      197.61      200.39     20.85 o 
  -6   4   8      388.91      418.38     26.86 o 
  -5   4   8       10.69       11.36      5.72 o 
  -4   4   8      674.53      672.31     27.25 o 
  -3   4   8       84.49       80.48     12.59 o 
  -2   4   8        1.25        6.01      7.65 o 
  -1   4   8     3822.24     4040.51     98.39 o 
   0   4   8      388.69      390.29     23.10 o 
   1   4   8      329.88      333.60     20.68 o 
   2   4   8       25.14       46.36     13.40 o 
   3   4   8        7.07       38.28     22.00 o 
   4   4   8      750.24      816.12     38.64 o 
   5   4   8     3413.10     3860.41    159.71 o 
   6   4   8        2.32        9.16      9.20 o 
   7   4   8      137.76      167.59     23.23 o 
   8   4   8       18.76       37.23     12.60 o 
   9   4   8        6.72       27.82     14.80 o 
  10   4   8      295.41      344.95     36.92 o 
  11   4   8      206.39      214.09     49.32 o 
 -10   5   8       51.33       59.51     18.09 o 
  -9   5   8        0.14       15.46     13.64 o 
  -8   5   8      638.05      624.33     40.82 o 
  -7   5   8      460.60      446.73     32.03 o 
  -6   5   8       40.13       42.72     13.26 o 
  -5   5   8        4.53       13.06     13.26 o 
  -4   5   8      126.57      118.17     13.42 o 
  -3   5   8      262.56      256.96     22.09 o 
  -2   5   8     1316.68     1315.71     45.36 o 
  -1   5   8      125.69      137.09     13.78 o 
   0   5   8       95.87       85.34     13.49 o 
   1   5   8       31.50       42.09     17.65 o 
   2   5   8      132.78      127.32     14.55 o 
   3   5   8     1971.53     2049.88     77.23 o 
   4   5   8      534.91      533.93     33.21 o 
   5   5   8       31.86       21.02     10.64 o 
   6   5   8      518.86      503.40     31.39 o 
   7   5   8       17.10        6.35     13.78 o 
   8   5   8      145.91      252.63     80.15 o 
   9   5   8      163.35      172.11     28.63 o 
  10   5   8       19.42       45.14     19.49 o 
  -9   6   8      424.30      331.18     42.44 o 
  -8   6   8       65.25       97.87     20.42 o 
  -7   6   8      202.12      209.41     24.55 o 
  -6   6   8       44.92       78.93     16.90 o 
  -5   6   8      739.53      800.17     47.01 o 
  -4   6   8      113.02       82.67     12.70 o 
  -3   6   8      275.81      263.46     19.79 o 
  -2   6   8        3.76       -1.49      8.81 o 
  -1   6   8      538.73      559.59     32.76 o 
   0   6   8      259.32      285.59     23.81 o 
   1   6   8       71.38       83.02     14.30 o 
   2   6   8       45.39       75.08     14.16 o 
   3   6   8      309.02      318.55     26.52 o 
   4   6   8        2.02       -0.03      8.53 o 
   5   6   8      238.28      257.19     24.22 o 
   6   6   8        7.50       11.18     13.02 o 
   7   6   8       39.40       48.06     14.90 o 
   8   6   8       12.92       37.67     39.38 o 
  -7   7   8        5.57        1.39     18.28 o 
  -6   7   8       17.17       29.98     16.60 o 
  -5   7   8       99.65       93.96     20.86 o 
  -4   7   8      321.20      306.23     37.92 o 
  -3   7   8        2.72        2.75      9.93 o 
  -2   7   8      160.32      144.23     19.82 o 
  -1   7   8        2.24        2.65     12.07 o 
   0   7   8       25.66       42.76     19.87 o 
   1   7   8        3.11       12.77     11.75 o 
   2   7   8      445.94      486.27     40.00 o 
   3   7   8       15.89       28.45     14.29 o 
   4   7   8      111.70      123.84     20.08 o 
   5   7   8       53.90       51.83     16.44 o 
   6   7   8       10.69       14.33     13.13 o 
  -3   8   8       40.42       21.26     35.67 o 
  -2   8   8        4.47        9.89     14.51 o 
  -1   8   8       25.57       32.48     15.42 o 
   0   8   8       35.27       14.12     13.86 o 
   1   8   8      305.90      277.00     31.09 o 
   2   8   8       24.43       37.69     19.08 o 
 -13   0   9      854.98      897.07     88.77 o 
 -11   0   9      214.93      190.78     35.66 o 
  -9   0   9      374.41      387.24     38.17 o 
  -7   0   9     3572.95     3506.83     99.45 o 
  -5   0   9     2154.17     2113.76     61.63 o 
  -3   0   9      962.07     1044.23     33.00 o 
  -1   0   9     3743.47     3975.68     92.13 o 
   1   0   9     1588.98     1533.19     45.85 o 
   3   0   9       97.90       86.73      9.46 o 
   5   0   9      156.08      152.05     13.59 o 
   7   0   9     4062.27     4293.69    136.04 o 
   9   0   9      105.13      123.93     18.07 o 
  11   0   9      112.15      127.04     28.27 o 
 -13   1   9       26.63       37.65     19.52 o 
 -12   1   9      465.47      512.41     42.01 o 
 -11   1   9        0.09       -0.46     10.53 o 
 -10   1   9      216.02      165.65     21.40 o 
  -9   1   9      152.89      145.24     18.61 o 
  -8   1   9      494.70      443.94     21.99 o 
  -7   1   9       97.79       82.61      9.71 o 
  -6   1   9     2868.17     2893.68     69.18 o 
  -5   1   9       17.34       24.92      8.92 o 
  -4   1   9        1.79        0.92      3.91 o 
  -3   1   9      555.14      549.29     15.42 o 
  -2   1   9        9.18       21.86      4.97 o 
  -1   1   9      660.07      674.71     16.25 o 
   0   1   9     9444.40     9840.26    145.40 o 
   1   1   9       10.98       10.92      6.79 o 
   2   1   9      992.69     1087.27     25.53 o 
   3   1   9       17.17       22.54      5.19 o 
   4   1   9      419.17      431.37     14.15 o 
   5   1   9      383.07      385.88     14.57 o 
   6   1   9     3969.82     4161.47     87.64 o 
   7   1   9      510.92      476.22     20.12 o 
   8   1   9      430.27      439.42     24.78 o 
   9   1   9       18.38       36.58     11.84 o 
  10   1   9       26.15       28.21     14.63 o 
  11   1   9       16.24        6.29     13.13 o 
  12   1   9      296.96      272.48     72.83 o 
 -12   2   9        2.07        9.90     12.55 o 
 -11   2   9        6.80       19.39     23.55 o 
 -10   2   9      111.70      132.18     18.59 o 
  -9   2   9       59.97       70.17     12.65 o 
  -8   2   9       99.43      122.14     16.91 o 
  -7   2   9      895.25      924.70     33.17 o 
  -6   2   9      162.12      166.09     13.00 o 
  -5   2   9     1255.82     1264.44     37.00 o 
  -4   2   9       25.05       23.62      5.64 o 
  -3   2   9     1474.89     1352.33     66.27 o 
  -2   2   9     1077.18     1022.66     29.47 o 
  -1   2   9     1148.92     1218.56     33.61 o 
   0   2   9       39.86       48.15      7.02 o 
   1   2   9     3182.76     3194.86     66.45 o 
   2   2   9      482.33      508.17     17.39 o 
   3   2   9      847.62      757.84     30.80 o 
   4   2   9      129.06      121.84     10.12 o 
   5   2   9       42.83       59.64      8.39 o 
   6   2   9     1175.27     1187.43     46.14 o 
   7   2   9     1008.33     1021.47     37.16 o 
   8   2   9       10.37       16.34      9.11 o 
   9   2   9       58.06       70.50     12.81 o 
  10   2   9        4.96        5.92      9.89 o 
  11   2   9        1.18       -9.51     10.24 o 
  12   2   9      219.28      185.39     31.45 o 
 -12   3   9      160.26      143.26     32.35 o 
 -11   3   9      139.83      141.88     23.03 o 
 -10   3   9      240.88      244.43     30.60 o 
  -9   3   9      297.53      294.10     22.87 o 
  -8   3   9       37.85       47.62     10.20 o 
  -7   3   9      386.97      410.13     22.67 o 
  -6   3   9      320.16      305.52     17.29 o 
  -5   3   9      214.02      196.80     17.46 o 
  -4   3   9      672.90      643.27     32.99 o 
  -3   3   9      305.60      317.53     17.30 o 
  -2   3   9      100.48      103.33     12.92 o 
  -1   3   9      938.69     1009.51     31.80 o 
   0   3   9      359.97      335.60     15.93 o 
   1   3   9      146.72      172.50     10.51 o 
   2   3   9      542.81      597.31     30.04 o 
   3   3   9       17.81       50.35     14.65 o 
   4   3   9     1275.86     1293.90     47.36 o 
   5   3   9      664.48      682.48     33.84 o 
   6   3   9      524.15      499.25     28.46 o 
   7   3   9       22.67       22.92      8.91 o 
   8   3   9      121.05      139.12     22.91 o 
   9   3   9      297.04      300.28     23.30 o 
  10   3   9      530.92      475.25     49.08 o 
  11   3   9      170.36      197.16     30.02 o 
 -11   4   9       15.12       16.87     18.19 o 
 -10   4   9        0.41       21.92     13.78 o 
  -9   4   9      442.60      430.14     34.40 o 
  -8   4   9     1209.93     1296.98     51.39 o 
  -7   4   9       46.81       49.84     10.99 o 
  -6   4   9       31.36       60.40     13.80 o 
  -5   4   9        1.34       -1.04      6.09 o 
  -4   4   9     1076.52     1067.68     45.57 o 
  -3   4   9      780.82      850.81     33.48 o 
  -2   4   9      489.17      470.28     22.66 o 
  -1   4   9      106.55      118.41     12.56 o 
   0   4   9      517.98      530.27     23.93 o 
   1   4   9        8.78       18.30     10.36 o 
   2   4   9      323.85      332.11     21.68 o 
   3   4   9       71.24       77.65     15.98 o 
   4   4   9       78.62       87.40     13.86 o 
   5   4   9       94.25       99.42     15.26 o 
   6   4   9       27.12       38.99     13.50 o 
   7   4   9       93.16       94.53     15.91 o 
   8   4   9      423.77      408.59     30.56 o 
   9   4   9       37.45       63.15     19.72 o 
  10   4   9       24.85       18.14     17.25 o 
  11   4   9      112.74      129.84     27.25 o 
 -10   5   9       73.04       50.73     22.69 o 
  -9   5   9      100.29      119.99     22.37 o 
  -8   5   9        4.92       -2.46     18.16 o 
  -7   5   9        2.17       11.40     13.95 o 
  -6   5   9        1.31       28.88     13.86 o 
  -5   5   9      204.36      224.24     25.12 o 
  -4   5   9       78.75       84.27     13.07 o 
  -3   5   9        0.03       -4.95      7.68 o 
  -2   5   9      368.60      376.63     23.07 o 
  -1   5   9     1340.63     1334.55     46.48 o 
   0   5   9       36.56       53.76     11.82 o 
   1   5   9      974.75     1017.36     45.89 o 
   2   5   9        2.71       10.20      9.56 o 
   3   5   9      418.92      431.37     27.63 o 
   4   5   9      308.91      303.85     26.78 o 
   5   5   9     1025.78     1093.94     51.71 o 
   6   5   9       29.79       26.44     12.32 o 
   7   5   9       97.91      131.54     19.38 o 
   8   5   9      200.52      213.41     26.14 o 
   9   5   9       81.96      105.51     23.68 o 
  -8   6   9      393.62      372.04     34.73 o 
  -7   6   9      111.46       97.98     20.17 o 
  -6   6   9       90.26      113.95     19.57 o 
  -5   6   9       25.38       46.80     18.80 o 
  -4   6   9      181.77      162.19     18.02 o 
  -3   6   9      161.53      160.68     17.27 o 
  -2   6   9      456.60      478.68     31.35 o 
  -1   6   9      108.25      120.64     16.62 o 
   0   6   9       76.91       65.66     14.12 o 
   1   6   9       13.10       17.17     10.95 o 
   2   6   9      165.06      164.35     19.24 o 
   3   6   9      265.51      269.80     25.01 o 
   4   6   9        1.87       10.08     10.70 o 
   5   6   9        0.37        8.93     11.57 o 
   6   6   9      259.02      292.31     31.47 o 
   7   6   9       55.42       54.86     23.92 o 
   8   6   9      288.46      298.54     36.79 o 
  -6   7   9       20.55       11.83     15.49 o 
  -5   7   9      333.19      332.85     36.50 o 
  -4   7   9      206.15      198.59     27.70 o 
  -3   7   9       17.23       26.55     15.52 o 
  -2   7   9       52.36       66.83     15.77 o 
  -1   7   9       83.32       97.08     26.37 o 
   0   7   9      333.08      335.47     29.65 o 
   1   7   9      191.39      176.89     23.29 o 
   2   7   9       56.46       66.52     17.15 o 
   3   7   9       54.16       48.67     16.81 o 
   4   7   9        1.72       -3.08     12.83 o 
   5   7   9      181.68      174.57     24.09 o 
 -12   0  10      951.40      986.09     90.40 o 
 -10   0  10      308.29      358.16     79.36 o 
  -8   0  10      724.32      734.36     51.21 o 
  -6   0  10     6382.19     6676.88    182.43 o 
  -4   0  10        6.39        6.05      8.33 o 
  -2   0  10      107.47      112.30     12.79 o 
   0   0  10     2431.91     2530.42     66.17 o 
   2   0  10      621.71      580.91     23.34 o 
   4   0  10       81.65      100.96     12.19 o 
   6   0  10      651.24      661.06     32.26 o 
   8   0  10      700.76      787.88     41.82 o 
  10   0  10      900.78      827.50    145.34 o 
  12   0  10      258.76      267.67     58.90 o 
 -12   1  10       57.64       29.79     17.64 o 
 -11   1  10       59.04       54.63     19.09 o 
 -10   1  10        1.02        3.52     10.43 o 
  -9   1  10      119.48       95.07     15.66 o 
  -8   1  10       56.62       44.06      8.83 o 
  -7   1  10     1667.66     1668.50     59.03 o 
  -6   1  10      380.73      326.81     22.05 o 
  -5   1  10      462.07      495.32     24.54 o 
  -4   1  10      122.77      137.50     10.38 o 
  -3   1  10     1432.34     1440.03     32.47 o 
  -2   1  10       32.72       39.71      9.11 o 
  -1   1  10     2083.38     2204.72     42.76 o 
   0   1  10      306.55      347.15     14.93 o 
   1   1  10     3689.68     3803.78     65.72 o 
   2   1  10      617.90      570.89     17.21 o 
   3   1  10      888.53      837.55     22.91 o 
   4   1  10     2111.93     2184.03     46.32 o 
   5   1  10        0.57       -1.73      4.68 o 
   6   1  10       27.07       22.85      6.70 o 
   7   1  10     2587.11     2624.79     78.49 o 
   8   1  10       83.21       75.28     11.99 o 
   9   1  10        5.92       12.41      8.68 o 
  10   1  10        3.92       10.59     15.74 o 
  11   1  10        5.94       10.92     11.13 o 
  12   1  10        7.19       21.96     22.38 o 
 -12   2  10      121.90      124.26     22.27 o 
 -11   2  10      127.09      128.20     21.35 o 
 -10   2  10       16.70       18.93     12.58 o 
  -9   2  10       50.93       38.52     14.92 o 
  -8   2  10        7.34       12.39      8.42 o 
  -7   2  10      139.81      144.05     14.23 o 
  -6   2  10      242.22      281.72     16.70 o 
  -5   2  10      768.09      750.79     34.34 o 
  -4   2  10      166.36      171.91     14.66 o 
  -3   2  10        5.82        6.17      4.53 o 
  -2   2  10      925.16      944.53     32.95 o 
  -1   2  10       64.07       68.96      8.91 o 
   0   2  10     6472.68     6996.34    142.38 o 
   1   2  10      242.41      217.87     12.67 o 
   2   2  10      170.49      150.64     10.15 o 
   3   2  10      403.25      427.14     17.43 o 
   4   2  10      396.07      352.56     15.72 o 
   5   2  10       64.83       68.90      8.65 o 
   6   2  10     2731.11     2844.59     76.69 o 
   7   2  10       22.31       33.45      9.19 o 
   8   2  10        4.97        9.63      8.80 o 
   9   2  10      368.98      394.77     29.97 o 
  10   2  10       26.09       27.63     13.34 o 
  11   2  10       48.96       60.05     24.21 o 
 -11   3  10        0.08       -0.32     15.30 o 
 -10   3  10      311.23      261.12     35.33 o 
  -9   3  10      763.51      755.93     37.41 o 
  -8   3  10      628.68      665.47     32.25 o 
  -7   3  10     1686.56     1667.94     56.57 o 
  -6   3  10     1158.80     1199.35     40.49 o 
  -5   3  10      291.56      236.82     13.95 o 
  -4   3  10      516.15      495.78     23.21 o 
  -3   3  10      587.40      621.67     28.88 o 
  -2   3  10      173.76      179.22     14.39 o 
  -1   3  10      394.45      368.86     18.81 o 
   0   3  10       38.84       34.20      8.94 o 
   1   3  10       19.29       15.49      6.49 o 
   2   3  10      519.32      521.76     25.74 o 
   3   3  10      235.33      258.18     20.83 o 
   4   3  10      656.43      713.09     34.71 o 
   5   3  10       61.69       68.37     12.41 o 
   6   3  10      514.72      491.46     30.25 o 
   7   3  10      951.25     1085.83     51.26 o 
   8   3  10      852.83      927.64     47.86 o 
   9   3  10      140.53      127.27     19.70 o 
  10   3  10       75.86       98.26     21.22 o 
  11   3  10       90.57       99.92     28.08 o 
 -11   4  10      118.24      130.69     37.13 o 
 -10   4  10      281.58      247.27     37.07 o 
  -9   4  10        3.92        9.50     11.71 o 
  -8   4  10        0.01       16.36     19.82 o 
  -7   4  10        1.00       -1.77     11.13 o 
  -6   4  10        1.71        2.82      9.89 o 
  -5   4  10      167.34      167.18     18.71 o 
  -4   4  10      502.77      463.69     43.82 o 
  -3   4  10      770.25      734.04     39.17 o 
  -2   4  10       78.43       76.69     11.75 o 
  -1   4  10     1044.46     1048.14     37.46 o 
   0   4  10       34.88       48.97     12.69 o 
   1   4  10     2360.17     2494.48    101.33 o 
   2   4  10        0.67        4.62      8.37 o 
   3   4  10      212.96      219.84     18.65 o 
   4   4  10      537.23      596.79     33.78 o 
   5   4  10      812.59      826.53     42.28 o 
   6   4  10       42.87       79.03     15.12 o 
   7   4  10      587.86      605.97     37.98 o 
   8   4  10       16.94       46.53     21.10 o 
   9   4  10      120.60      109.32     18.87 o 
  10   4  10      172.86      190.50     30.40 o 
  -9   5  10        1.65        9.50     19.23 o 
  -8   5  10      304.77      291.75     29.69 o 
  -7   5  10      199.65      195.38     24.75 o 
  -6   5  10      139.67      132.41     28.03 o 
  -5   5  10        0.02       13.17     11.31 o 
  -4   5  10      871.77      875.84     43.63 o 
  -3   5  10      638.13      592.79     33.54 o 
  -2   5  10      431.54      433.12     24.04 o 
  -1   5  10        1.64       -2.71      9.74 o 
   0   5  10       13.43       17.47     10.90 o 
   1   5  10       88.17       79.27     14.94 o 
   2   5  10     1152.98     1233.76     54.46 o 
   3   5  10     1455.90     1648.76     69.72 o 
   4   5  10       11.43       16.80     14.88 o 
   5   5  10        3.92       21.76     15.28 o 
   6   5  10       62.20       56.75     15.16 o 
   7   5  10       62.13       81.22     17.36 o 
   8   5  10      288.69      272.13     27.53 o 
   9   5  10       48.22       65.59     22.38 o 
  -8   6  10       26.63       34.84     21.54 o 
  -7   6  10       45.69       31.26     16.71 o 
  -6   6  10        0.19       34.17     15.28 o 
  -5   6  10      461.58      498.66     37.25 o 
  -4   6  10       94.57      114.65     18.86 o 
  -3   6  10       34.48       34.29     13.76 o 
  -2   6  10       75.67       78.77     15.20 o 
  -1   6  10       39.41       36.16     12.61 o 
   0   6  10      156.50      152.99     19.89 o 
   1   6  10       33.50       63.12     15.09 o 
   2   6  10      158.63      169.29     20.35 o 
   3   6  10       92.27      117.53     18.95 o 
   4   6  10       36.79       41.64     14.10 o 
   5   6  10      149.12      120.73     19.71 o 
   6   6  10       72.98       78.32     18.38 o 
   7   6  10        0.06       16.25     14.69 o 
  -5   7  10      153.92      169.90     29.37 o 
  -4   7  10      101.96       99.39     22.40 o 
  -3   7  10        1.60        6.49     13.40 o 
  -2   7  10      128.17      103.15     18.80 o 
  -1   7  10       28.41       18.24     12.99 o 
   0   7  10       59.95       64.14     18.03 o 
   1   7  10      247.76      239.36     27.09 o 
   2   7  10      234.02      268.49     28.62 o 
   3   7  10        3.10       15.60     13.33 o 
   4   7  10      139.31      155.11     23.93 o 
   5   7  10       98.33      116.28     52.58 o 
 -11   0  11        2.48       30.14     21.55 o 
  -9   0  11      811.34      774.04     60.75 o 
  -7   0  11     1514.08     1289.46    181.28 o 
  -5   0  11      234.01      236.20     19.81 o 
  -3   0  11       18.66       28.50      8.84 o 
  -1   0  11      414.52      387.83     26.38 o 
   1   0  11     1373.82     1400.77     43.91 o 
   3   0  11      744.21      841.40     33.20 o 
   5   0  11       16.78       23.69     13.65 o 
   7   0  11     6548.98     6920.09    269.44 o 
   9   0  11      291.95      302.11     43.17 o 
  11   0  11       36.98       46.57     40.91 o 
 -12   1  11      205.70      168.05     28.20 o 
 -11   1  11       19.82       52.95     20.31 o 
 -10   1  11       59.30       99.02     18.17 o 
  -9   1  11      149.86      181.77     20.49 o 
  -8   1  11        0.25        0.96      6.01 o 
  -7   1  11      128.13      146.37     16.28 o 
  -6   1  11     2092.23     2046.22     72.56 o 
  -5   1  11     1350.99     1330.33     37.95 o 
  -4   1  11       76.34       90.98      8.56 o 
  -3   1  11     1876.08     1923.85     48.13 o 
  -2   1  11     1316.87     1350.07     32.07 o 
  -1   1  11       52.03       59.30      8.27 o 
   0   1  11     4259.21     4521.76     82.01 o 
   1   1  11     1556.70     1638.52     35.62 o 
   2   1  11       78.50       77.79      6.50 o 
   3   1  11       26.22       26.69      7.00 o 
   4   1  11      237.90      220.84     11.05 o 
   5   1  11      787.16      729.49     31.03 o 
   6   1  11      320.44      342.81     19.19 o 
   7   1  11      273.85      296.16     19.56 o 
   8   1  11      124.36      129.40     14.89 o 
   9   1  11       21.35       12.06      9.86 o 
  10   1  11      120.56      115.39     17.25 o 
  11   1  11       94.68       89.61     24.10 o 
 -11   2  11       13.94        4.48     11.99 o 
 -10   2  11      168.89      165.76     21.13 o 
  -9   2  11      164.72      133.60     19.69 o 
  -8   2  11       15.48        6.84      7.80 o 
  -7   2  11      937.77      895.39     35.27 o 
  -6   2  11      829.55      819.72     34.72 o 
  -5   2  11      464.90      457.26     19.87 o 
  -4   2  11       28.45       23.76      6.82 o 
  -3   2  11     2035.96     2097.45     58.14 o 
  -2   2  11        5.32        3.80      6.86 o 
  -1   2  11      595.24      625.21     23.84 o 
   0   2  11       46.66       47.70      8.54 o 
   1   2  11     1296.47     1321.70     38.45 o 
   2   2  11     1906.44     1874.17     49.38 o 
   3   2  11      631.31      610.94     26.85 o 
   4   2  11      399.97      395.04     23.27 o 
   5   2  11        1.31        7.32      6.61 o 
   6   2  11       83.50       75.24     10.31 o 
   7   2  11      168.75      154.52     14.47 o 
   8   2  11     1111.25     1214.20     53.23 o 
   9   2  11      125.69      115.95     18.60 o 
  10   2  11       99.02      104.03     18.79 o 
  11   2  11       37.83       47.67     26.10 o 
 -11   3  11      445.27      462.44     49.78 o 
 -10   3  11      425.11      387.95     49.31 o 
  -9   3  11        2.02       21.38     15.19 o 
  -8   3  11        1.41        4.54      9.96 o 
  -7   3  11       15.72       12.09     20.35 o 
  -6   3  11      163.81      170.12     18.07 o 
  -5   3  11      956.74      956.68     49.09 o 
  -4   3  11       14.55       16.66      9.59 o 
  -3   3  11      222.60      215.81     18.61 o 
  -2   3  11       63.01       90.04     11.33 o 
  -1   3  11        4.37       11.99      8.38 o 
   0   3  11      321.06      322.78     17.55 o 
   1   3  11      807.38      766.55     27.36 o 
   2   3  11        3.15       -8.93      8.93 o 
   3   3  11      914.90      978.69     40.59 o 
   4   3  11      645.85      687.62     34.52 o 
   5   3  11       67.55       72.13     13.51 o 
   6   3  11      431.53      449.96     30.12 o 
   7   3  11      102.70      104.76     17.73 o 
   8   3  11      112.52      108.98     18.54 o 
   9   3  11      675.87      747.37     46.71 o 
  10   3  11      369.11      353.67     38.92 o 
 -10   4  11      194.67      221.76     44.79 o 
  -9   4  11      100.16       97.17     20.02 o 
  -8   4  11       93.18       82.79     17.75 o 
  -7   4  11      250.66      238.05     26.51 o 
  -6   4  11      147.89      167.28     19.93 o 
  -5   4  11       48.44       57.80     13.44 o 
  -4   4  11     1716.39     1924.65     73.55 o 
  -3   4  11      266.95      276.70     19.57 o 
  -2   4  11      127.52      135.42     14.37 o 
  -1   4  11       18.35       24.29      8.59 o 
   0   4  11      117.44      144.13     21.06 o 
   1   4  11       35.54       42.37     12.11 o 
   2   4  11     1135.13     1186.86     51.66 o 
   3   4  11      297.80      301.23     22.79 o 
   4   4  11       63.18       93.21     16.28 o 
   5   4  11      233.96      232.28     22.65 o 
   6   4  11        4.93       15.52     18.31 o 
   7   4  11      128.62      145.03     20.25 o 
   8   4  11      481.78      472.07     36.13 o 
   9   4  11      161.21      134.45     22.80 o 
  -9   5  11        3.12        8.78     13.95 o 
  -8   5  11       95.92       99.77     21.59 o 
  -7   5  11       55.18       49.73     16.49 o 
  -6   5  11        5.92       18.29     12.57 o 
  -5   5  11      408.18      452.59     33.89 o 
  -4   5  11       86.87       90.57     14.38 o 
  -3   5  11       61.70       70.63     13.41 o 
  -2   5  11      368.67      367.33     24.11 o 
  -1   5  11      521.70      581.65     33.97 o 
   0   5  11      207.43      218.29     20.99 o 
   1   5  11      551.38      575.09     33.61 o 
   2   5  11      259.82      244.20     24.41 o 
   3   5  11      165.59      216.49     21.60 o 
   4   5  11        6.52       14.03     14.21 o 
   5   5  11      162.43      167.93     21.23 o 
   6   5  11        0.50        5.98     11.32 o 
   7   5  11       61.63       66.35     17.01 o 
   8   5  11       46.49       48.00     17.01 o 
  -7   6  11       29.59       39.65     17.00 o 
  -6   6  11      324.10      279.11     31.23 o 
  -5   6  11       26.88       15.71     21.91 o 
  -4   6  11       73.87      109.54     24.50 o 
  -3   6  11        6.16       11.48     10.70 o 
  -2   6  11       42.13       43.84     13.70 o 
  -1   6  11       11.03       -2.45      9.87 o 
   0   6  11        4.72       21.22     15.50 o 
   1   6  11       61.71       64.32     15.71 o 
   2   6  11      459.70      447.71     33.98 o 
   3   6  11       55.62       67.45     16.47 o 
   4   6  11       24.52       45.01     16.09 o 
   5   6  11       10.76       23.26     13.65 o 
   6   6  11      286.23      259.34     38.13 o 
  -4   7  11       14.86       62.92     33.31 o 
  -3   7  11       31.61       32.31     17.06 o 
  -2   7  11       12.48       24.24     15.67 o 
  -1   7  11      221.39      135.18     23.07 o 
   0   7  11       98.23       99.21     20.05 o 
   1   7  11      143.81      144.95     22.97 o 
   2   7  11       18.62       29.35     16.01 o 
   3   7  11       20.53        8.51     13.71 o 
 -10   0  12      572.11      551.13     53.12 o 
  -8   0  12       68.72       66.44     24.11 o 
  -6   0  12     2130.31     2026.19     74.37 o 
  -4   0  12      819.71      771.95     48.37 o 
  -2   0  12     1294.65     1383.39     63.77 o 
   0   0  12      584.56      620.33     41.64 o 
   2   0  12       91.44      103.64     12.29 o 
   4   0  12      550.06      592.70     29.06 o 
   6   0  12        2.77        3.67      9.16 o 
   8   0  12      169.76      151.61     21.34 o 
  10   0  12     1116.74     1114.26     84.83 o 
 -11   1  12        3.54      -14.52     14.52 o 
 -10   1  12       39.51       33.25     15.01 o 
  -9   1  12      418.77      409.78     30.03 o 
  -8   1  12        2.41       -5.91     11.09 o 
  -7   1  12      438.37      447.33     22.87 o 
  -6   1  12        7.02       27.84     13.99 o 
  -5   1  12        2.29       -4.12      5.64 o 
  -4   1  12       27.16       47.90     11.38 o 
  -3   1  12      439.29      409.46     16.40 o 
  -2   1  12        0.31        8.10      5.39 o 
  -1   1  12       31.00       42.38      6.30 o 
   0   1  12       81.81       84.00      7.58 o 
   1   1  12     1197.26     1275.34     32.33 o 
   2   1  12      737.79      718.32     20.74 o 
   3   1  12     1447.74     1350.48     44.02 o 
   4   1  12      301.94      272.76     13.37 o 
   5   1  12       23.27       17.02      6.01 o 
   6   1  12        8.00       24.22      9.50 o 
   7   1  12      626.46      679.28     30.63 o 
   8   1  12      152.78      115.85     15.51 o 
   9   1  12      465.55      480.72     30.29 o 
  10   1  12       62.22       51.36     19.83 o 
  11   1  12       94.02      122.73     27.95 o 
 -11   2  12      292.62      306.21     52.19 o 
 -10   2  12      120.45      121.85     27.53 o 
  -9   2  12       79.04      101.34     17.27 o 
  -8   2  12      101.24       80.15     12.51 o 
  -7   2  12       69.83       57.23     11.41 o 
  -6   2  12      537.37      577.43     26.46 o 
  -5   2  12     2066.09     2150.41     68.71 o 
  -4   2  12      692.18      728.78     31.18 o 
  -3   2  12      232.14      264.13     17.14 o 
  -2   2  12      935.44      955.22     34.13 o 
  -1   2  12      121.96      136.92     12.40 o 
   0   2  12     2324.96     2504.49     66.53 o 
   1   2  12      557.85      528.40     22.08 o 
   2   2  12      331.97      283.12     17.29 o 
   3   2  12      508.76      447.29     25.54 o 
   4   2  12     1011.82     1037.83     44.36 o 
   5   2  12       20.29       33.17     10.42 o 
   6   2  12      125.91      127.82     16.08 o 
   7   2  12       11.19       11.40     10.57 o 
   8   2  12       67.17       78.85     29.05 o 
   9   2  12      177.34      194.65     26.23 o 
  10   2  12      174.10      159.37     23.71 o 
 -10   3  12      246.47      254.57     37.15 o 
  -9   3  12      350.63      377.70     41.03 o 
  -8   3  12       40.40       41.31     17.77 o 
  -7   3  12      219.45      211.78     22.29 o 
  -6   3  12      521.90      576.23     34.11 o 
  -5   3  12       23.51       23.39      9.76 o 
  -4   3  12      590.19      594.55     28.96 o 
  -3   3  12      648.46      649.42     38.55 o 
  -2   3  12      221.51      219.88     16.73 o 
  -1   3  12       53.86       51.52      9.82 o 
   0   3  12      101.01       93.67     11.04 o 
   1   3  12       14.62       19.89      7.50 o 
   2   3  12     1118.97     1114.61     47.12 o 
   3   3  12      639.72      708.67     36.85 o 
   4   3  12      268.14      284.55     23.63 o 
   5   3  12      165.92      177.86     22.00 o 
   6   3  12        0.96       11.17     10.48 o 
   7   3  12      212.19      200.25     21.73 o 
   8   3  12     1050.93     1112.11     64.79 o 
   9   3  12      146.13      122.39     21.90 o 
  10   3  12       31.81       47.12     23.64 o 
  -9   4  12       26.49       17.49     18.78 o 
  -8   4  12        0.08      -16.36     16.36 o 
  -7   4  12       97.77      110.93     18.53 o 
  -6   4  12      147.76      174.00     26.10 o 
  -5   4  12      675.27      778.10     43.27 o 
  -4   4  12       67.53       65.86     13.08 o 
  -3   4  12      301.14      283.77     21.41 o 
  -2   4  12       14.36        7.16      8.51 o 
  -1   4  12      126.27      127.03     14.33 o 
   0   4  12      126.74       86.98     14.53 o 
   1   4  12     1497.06     1614.64     67.49 o 
   2   4  12        1.74        1.91      9.92 o 
   3   4  12      342.26      320.28     26.21 o 
   4   4  12      128.14      128.36     21.10 o 
   5   4  12       38.78       36.89     13.78 o 
   6   4  12       61.23       74.57     16.53 o 
   7   4  12      351.44      374.18     39.76 o 
   8   4  12       26.76       23.45     13.81 o 
   9   4  12      573.86      504.10     48.03 o 
  -8   5  12       41.42       12.37     14.36 o 
  -7   5  12        4.63       16.69     13.52 o 
  -6   5  12      201.34      211.91     26.02 o 
  -5   5  12       18.90       34.06     15.38 o 
  -4   5  12      646.26      662.17     41.81 o 
  -3   5  12       39.00       62.33     13.67 o 
  -2   5  12      121.18      123.38     18.07 o 
  -1   5  12       55.44       62.07     14.23 o 
   0   5  12        4.20        5.44      9.33 o 
   1   5  12      131.73      114.56     17.79 o 
   2   5  12      984.29     1096.71     74.69 o 
   3   5  12       80.53       75.61     21.81 o 
   4   5  12        1.56       13.96     11.75 o 
   5   5  12      101.61      114.45     19.02 o 
   6   5  12        6.41       31.43     18.06 o 
   7   5  12        8.54        9.00     12.98 o 
  -6   6  12       34.71       15.35     15.66 o 
  -5   6  12      359.30      344.07     36.63 o 
  -4   6  12        0.84       15.74     14.43 o 
  -3   6  12        1.95        6.51     30.58 o 
  -2   6  12        0.04      -11.27     11.27 o 
  -1   6  12      164.10      121.88     19.77 o 
   0   6  12       16.93       40.70     16.47 o 
   1   6  12       71.90       96.62     20.68 o 
   2   6  12        1.31        6.94     13.39 o 
   3   6  12      172.74      196.67     25.41 o 
   4   6  12       16.22       26.30     15.43 o 
   5   6  12      123.29      124.30     23.43 o 
  -2   7  12       87.31       95.06     23.77 o 
  -1   7  12        1.90       14.96     15.33 o 
   0   7  12       22.70       28.62     14.92 o 
   1   7  12        0.51        9.41     12.99 o 
 -11   0  13       94.43       84.28     28.46 o 
  -9   0  13      971.22      970.46     71.08 o 
  -7   0  13      239.56      218.05     27.49 o 
  -5   0  13      147.71      123.50     16.03 o 
  -3   0  13      321.36      339.04     22.88 o 
  -1   0  13      607.91      570.56     28.57 o 
   1   0  13      170.05      163.64     16.67 o 
   3   0  13     2375.06     2341.14    118.67 o 
   5   0  13     1543.89     1544.98     60.20 o 
   7   0  13      637.32      610.22     45.68 o 
   9   0  13     1058.76     1092.24     94.06 o 
 -11   1  13        9.58       47.01     22.93 o 
 -10   1  13      433.47      443.00     36.32 o 
  -9   1  13      111.30      115.63     19.20 o 
  -8   1  13      322.83      336.69     28.83 o 
  -7   1  13      117.17      104.94     20.22 o 
  -6   1  13      410.29      371.93     18.92 o 
  -5   1  13      175.67      187.17     15.31 o 
  -4   1  13     2365.40     2501.81     79.90 o 
  -3   1  13      151.08      129.14     10.55 o 
  -2   1  13     1533.88     1501.20     47.11 o 
  -1   1  13      270.61      249.68     16.07 o 
   0   1  13      647.61      650.77     21.00 o 
   1   1  13      775.38      801.12     35.18 o 
   2   1  13      558.64      504.31     26.77 o 
   3   1  13      174.17      161.05     10.22 o 
   4   1  13     1459.44     1448.11     39.10 o 
   5   1  13       31.74       26.21      6.90 o 
   6   1  13       16.66       18.24      9.47 o 
   7   1  13       61.36       74.44     12.52 o 
   8   1  13        0.36        6.27      9.78 o 
   9   1  13       15.34       -5.51     10.68 o 
  10   1  13      677.54      694.47     56.80 o 
 -10   2  13       83.60       96.79     24.81 o 
  -9   2  13      323.55      348.12     37.92 o 
  -8   2  13       34.36       69.04     20.82 o 
  -7   2  13        4.66       -2.97     14.39 o 
  -6   2  13      237.75      243.03     22.36 o 
  -5   2  13      189.47      178.87     18.89 o 
  -4   2  13       95.32      123.58     13.83 o 
  -3   2  13     2114.51     2155.52     94.26 o 
  -2   2  13      135.88      127.02     12.89 o 
  -1   2  13       15.47        6.46      7.23 o 
   0   2  13        3.72       -2.60      7.05 o 
   1   2  13      388.79      359.89     21.31 o 
   2   2  13      682.54      629.65     43.69 o 
   3   2  13     1404.33     1450.80     71.28 o 
   4   2  13      146.81      102.84     14.58 o 
   5   2  13       41.29       36.30     11.31 o 
   6   2  13       21.49       19.49     11.03 o 
   7   2  13       12.65       16.60     11.29 o 
   8   2  13      741.46      762.27     44.90 o 
   9   2  13       65.82       67.41     18.88 o 
  10   2  13       10.41       10.83     17.08 o 
 -10   3  13      146.94      132.43     32.90 o 
  -9   3  13        2.39       -3.80     15.02 o 
  -8   3  13        0.13       -9.45     12.06 o 
  -7   3  13        1.20       24.00     14.69 o 
  -6   3  13      302.35      280.24     24.25 o 
  -5   3  13      739.09      792.00     42.21 o 
  -4   3  13       86.82       87.72     18.26 o 
  -3   3  13        1.57       -7.13      8.67 o 
  -2   3  13      155.58      135.78     14.20 o 
  -1   3  13       40.24       57.42     10.88 o 
   0   3  13       77.40       81.69     11.10 o 
   1   3  13      163.18      162.74     17.38 o 
   2   3  13        1.84        3.21      8.62 o 
   3   3  13      735.00      778.81     39.35 o 
   4   3  13      508.17      593.78     33.47 o 
   5   3  13      138.02      149.69     19.64 o 
   6   3  13      470.27      415.29     31.42 o 
   7   3  13        0.67        8.16     13.38 o 
   8   3  13      227.88      212.11     25.26 o 
   9   3  13      467.53      490.44     60.56 o 
  -9   4  13       44.48       80.98     27.07 o 
  -8   4  13       24.35       35.05     16.51 o 
  -7   4  13       90.39      111.02     21.18 o 
  -6   4  13        4.70        8.75     11.76 o 
  -5   4  13        1.68        6.15     10.17 o 
  -4   4  13     1358.44     1407.92     55.83 o 
  -3   4  13      115.08      124.79     15.59 o 
  -2   4  13      109.90      124.60     15.68 o 
  -1   4  13        3.44       29.06     11.43 o 
   0   4  13       23.48       32.85     13.74 o 
   1   4  13      410.92      391.11     32.33 o 
   2   4  13      919.53      974.30     49.73 o 
   3   4  13       29.23       32.24     15.53 o 
   4   4  13      126.81      146.48     20.65 o 
   5   4  13        4.46       22.29     12.73 o 
   6   4  13        3.86        4.58     11.92 o 
   7   4  13      194.08      215.46     29.08 o 
   8   4  13        7.21       20.65     20.09 o 
  -7   5  13       64.27       73.42     23.46 o 
  -6   5  13      189.54      219.19     28.51 o 
  -5   5  13      559.30      525.16     40.81 o 
  -4   5  13       11.67       11.29     13.52 o 
  -3   5  13        6.17       21.88     13.40 o 
  -2   5  13      108.70       78.62     16.28 o 
  -1   5  13      123.97      143.98     19.08 o 
   0   5  13      302.38      282.00     27.61 o 
   1   5  13      413.35      374.98     51.91 o 
   2   5  13       22.23       29.84     27.00 o 
   3   5  13      132.74      121.97     20.92 o 
   4   5  13       19.53       24.79     14.13 o 
   5   5  13       93.77      105.64     19.67 o 
   6   5  13        4.07       20.46     14.01 o 
   7   5  13       12.59       20.85     17.84 o 
  -5   6  13       32.59       24.52     17.96 o 
  -4   6  13       11.04       69.64     22.76 o 
  -3   6  13       73.47       88.34     20.81 o 
  -2   6  13       47.06       34.25     14.97 o 
  -1   6  13       80.25       84.85     18.40 o 
   0   6  13       73.34       60.17     16.53 o 
   1   6  13        4.30       33.84     14.36 o 
   2   6  13      253.89      256.03     28.23 o 
   3   6  13        1.96        6.40     15.29 o 
   4   6  13        2.80        6.09     13.28 o 
 -10   0  14     1017.24      906.66    181.38 o 
  -8   0  14      224.24      225.04     32.35 o 
  -6   0  14        2.69       12.72     13.82 o 
  -4   0  14      962.96      995.73     62.28 o 
  -2   0  14      694.49      729.45     36.21 o 
   0   0  14       23.71       18.90      9.13 o 
   2   0  14       81.87       95.49     12.95 o 
   4   0  14     2462.83     2528.10    107.70 o 
   6   0  14      268.56      218.10     21.83 o 
   8   0  14        6.05       25.84     19.83 o 
 -10   1  14      122.78      120.97     28.55 o 
  -9   1  14      556.50      535.00     54.79 o 
  -8   1  14        6.98        1.13      9.33 o 
  -7   1  14       13.62       10.07      8.85 o 
  -6   1  14        0.12        2.02      7.16 o 
  -5   1  14        1.49       16.89      7.69 o 
  -4   1  14      285.93      278.38     16.18 o 
  -3   1  14     2665.36     2906.82    109.04 o 
  -2   1  14       29.51       47.56      9.40 o 
  -1   1  14       64.35      103.63     11.46 o 
   0   1  14      208.70      197.03     14.32 o 
   1   1  14      139.36      141.95     12.28 o 
   2   1  14       37.81       47.23      9.48 o 
   3   1  14     1831.22     1857.94     55.52 o 
   4   1  14        6.88       -8.00      8.52 o 
   5   1  14      248.53      215.55     28.98 o 
   6   1  14        0.06        3.81      9.30 o 
   7   1  14       46.32       55.49     15.54 o 
   8   1  14        0.53       -7.40     10.39 o 
   9   1  14      196.64      172.01     27.63 o 
 -10   2  14      152.16      129.32     31.20 o 
  -9   2  14       52.93       97.83     42.01 o 
  -8   2  14      230.43      214.87     30.00 o 
  -7   2  14       22.92       20.00     16.45 o 
  -6   2  14      419.43      413.05     29.19 o 
  -5   2  14      140.98      106.43     15.44 o 
  -4   2  14      947.79      996.61     54.15 o 
  -3   2  14        0.37       10.09      9.03 o 
  -2   2  14      270.11      286.35     18.77 o 
  -1   2  14      285.58      288.36     18.51 o 
   0   2  14      134.81      171.46     14.26 o 
   1   2  14        0.23        3.61      7.01 o 
   2   2  14      296.29      249.31     26.30 o 
   3   2  14      202.27      174.99     17.78 o 
   4   2  14      481.42      450.95     29.69 o 
   5   2  14       58.56       87.09     19.71 o 
   6   2  14       14.18       18.35     11.28 o 
   7   2  14        3.93       -3.05     10.18 o 
   8   2  14        0.26       -1.53     12.83 o 
   9   2  14       17.44       13.10     13.53 o 
  -9   3  14      140.89      122.21     27.40 o 
  -8   3  14       91.11       98.00     24.08 o 
  -7   3  14       29.42       12.58     12.33 o 
  -6   3  14       27.54       39.71     14.59 o 
  -5   3  14       25.36       46.35     13.91 o 
  -4   3  14      173.45      171.65     25.45 o 
  -3   3  14      422.67      391.39     29.86 o 
  -2   3  14       13.90       28.85     10.62 o 
  -1   3  14       21.07       11.83      8.55 o 
   0   3  14      311.05      345.28     25.52 o 
   1   3  14      410.81      406.97     27.31 o 
   2   3  14      507.98      505.01     32.03 o 
   3   3  14      486.88      506.64     32.95 o 
   4   3  14       58.42       65.40     14.06 o 
   5   3  14       37.69       35.16     19.33 o 
   6   3  14      180.39      194.94     23.92 o 
   7   3  14       94.31      109.03     22.87 o 
   8   3  14      160.41      143.09     24.22 o 
  -8   4  14       34.63       81.42     26.66 o 
  -7   4  14      255.67      248.78     28.22 o 
  -6   4  14      127.39      122.89     33.23 o 
  -5   4  14      264.28      266.29     32.66 o 
  -4   4  14        0.77       12.76     11.67 o 
  -3   4  14       69.82       76.06     15.32 o 
  -2   4  14        0.36        6.30     16.31 o 
  -1   4  14      105.27      115.83     19.84 o 
   0   4  14       42.18       23.28     11.99 o 
   1   4  14      366.49      374.00     29.23 o 
   2   4  14       55.17       68.54     15.39 o 
   3   4  14        0.48        9.91     11.72 o 
   4   4  14      119.57      102.16     19.43 o 
   5   4  14      246.27      218.20     25.93 o 
   6   4  14      197.05      212.28     26.58 o 
   7   4  14       23.94       17.18     15.00 o 
  -6   5  14        0.17      -10.12     15.03 o 
  -5   5  14      146.24      131.73     25.34 o 
  -4   5  14      204.56      205.72     27.97 o 
  -3   5  14       15.90       38.65     17.71 o 
  -2   5  14      574.89      527.86     65.22 o 
  -1   5  14      597.86      580.80     39.96 o 
   0   5  14      207.99      199.48     24.18 o 
   1   5  14      110.14      128.36     21.65 o 
   2   5  14      257.63      244.90     27.39 o 
   3   5  14        5.62        8.55     12.18 o 
   4   5  14       92.76       88.80     19.87 o 
   5   5  14       81.69       98.16     20.78 o 
  -3   6  14        6.39       31.12     20.32 o 
  -2   6  14       48.37       35.65     18.68 o 
  -1   6  14       97.88       78.91     19.71 o 
   0   6  14      106.15       99.76     20.66 o 
   1   6  14       13.37       25.10     15.67 o 
   2   6  14       27.94       34.50     15.76 o 
  -9   0  15      511.26      529.59     82.34 o 
  -7   0  15        5.78       37.94     30.27 o 
  -5   0  15       27.20       42.02     20.53 o 
  -3   0  15     1263.88     1338.67     59.87 o 
  -1   0  15       24.46       19.96     14.71 o 
   1   0  15       23.22       39.21     15.69 o 
   3   0  15     1701.12     1652.25     65.35 o 
   5   0  15      342.88      291.83     25.69 o 
   7   0  15      284.65      278.78     59.31 o 
   9   0  15      387.60      261.92     68.87 o 
  -9   1  15       24.33       16.84     17.77 o 
  -8   1  15       99.45      106.60     28.18 o 
  -7   1  15      208.18      211.99     25.99 o 
  -6   1  15      234.67      219.04     36.62 o 
  -5   1  15        1.12       14.39      9.50 o 
  -4   1  15      417.24      453.67     26.04 o 
  -3   1  15       65.65       70.85     11.73 o 
  -2   1  15      705.13      715.34     31.87 o 
  -1   1  15      279.77      234.20     16.60 o 
   0   1  15      132.55      135.12     14.29 o 
   1   1  15        9.74       25.93      8.40 o 
   2   1  15       24.92       28.16      8.25 o 
   3   1  15       33.11       41.52     10.46 o 
   4   1  15      876.38      827.16     34.47 o 
   5   1  15       74.59       76.12     17.92 o 
   6   1  15       21.22       22.81     11.87 o 
   7   1  15       83.06       80.41     16.57 o 
   8   1  15        4.61       82.44     40.09 o 
  -9   2  15      230.35      307.42     85.23 o 
  -8   2  15      115.30       97.48     26.15 o 
  -7   2  15       50.27       39.37     15.53 o 
  -6   2  15        0.13       -3.41      9.56 o 
  -5   2  15       52.43       68.77     14.52 o 
  -4   2  15       14.96       24.82     11.01 o 
  -3   2  15     1570.90     1760.73     71.15 o 
  -2   2  15      255.52      252.09     19.17 o 
  -1   2  15       74.07       82.99     13.13 o 
   0   2  15      308.74      324.80     21.62 o 
   1   2  15      172.81      138.20     14.31 o 
   2   2  15       10.14       -9.69      9.69 o 
   3   2  15      476.06      472.21     34.10 o 
   4   2  15      130.61      131.04     18.15 o 
   5   2  15        9.40       10.46     10.12 o 
   6   2  15      336.36      331.95     29.31 o 
   7   2  15       49.85      181.05     58.97 o 
   8   2  15        0.79      -11.63     13.10 o 
  -8   3  15        5.82       12.08     17.58 o 
  -7   3  15      136.67      113.25     21.31 o 
  -6   3  15       65.96       33.73     14.01 o 
  -5   3  15       16.33       18.55     21.17 o 
  -4   3  15       60.23       62.36     13.35 o 
  -3   3  15       31.16       41.75     14.59 o 
  -2   3  15       53.66       58.22     12.44 o 
  -1   3  15      285.09      309.85     24.55 o 
   0   3  15       53.49       80.60     15.68 o 
   1   3  15       14.08       18.01     12.09 o 
   2   3  15        5.13        7.07     11.90 o 
   3   3  15       40.06       73.20     19.17 o 
   4   3  15      504.37      534.42     35.98 o 
   5   3  15      517.73      509.51     35.64 o 
   6   3  15      132.59      110.76     20.12 o 
   7   3  15       38.59       53.10     21.31 o 
  -7   4  15       94.58      110.39     24.61 o 
  -6   4  15       82.73       70.54     18.94 o 
  -5   4  15       36.58       19.33     13.29 o 
  -4   4  15       88.47       69.72     16.56 o 
  -3   4  15       56.46       40.11     14.77 o 
  -2   4  15      615.93      658.44     42.02 o 
  -1   4  15      131.17       88.44     23.77 o 
   0   4  15       94.29       73.85     17.32 o 
   1   4  15      199.30      195.07     22.48 o 
   2   4  15      109.74      145.07     20.04 o 
   3   4  15       61.29       65.99     16.91 o 
   4   4  15      321.99      320.39     32.48 o 
   5   4  15        0.00       -7.74     14.92 o 
   6   4  15       97.78      118.22     21.95 o 
  -5   5  15      141.91      117.26     49.72 o 
  -4   5  15        4.55       -7.21     14.57 o 
  -3   5  15        1.90      -16.69     16.69 o 
  -2   5  15        3.25        0.75     10.29 o 
  -1   5  15      203.64      188.49     25.82 o 
   0   5  15      109.02      115.14     20.11 o 
   1   5  15        9.26       15.75     13.31 o 
   2   5  15        2.71        1.57     10.96 o 
   3   5  15        8.56        4.63     12.63 o 
   4   5  15       59.18       86.16     20.35 o 
  -8   0  16        6.16        8.53     26.52 o 
  -6   0  16      142.00      107.11     37.62 o 
  -4   0  16       39.63       34.28     33.82 o 
  -2   0  16      492.31      528.79     44.97 o 
   0   0  16      338.88      297.23     32.70 o 
   2   0  16       86.29       80.10     20.11 o 
   4   0  16     1331.87     1314.51     85.57 o 
   6   0  16      268.75      199.11     60.75 o 
   8   0  16       17.86       44.82     45.64 o 
  -8   1  16       46.50       63.45     28.18 o 
  -7   1  16       54.94       92.61     37.97 o 
  -6   1  16       56.91       18.70     17.92 o 
  -5   1  16       62.32       51.17     12.43 o 
  -4   1  16        1.10       -2.73      8.25 o 
  -3   1  16      845.75      875.42     38.63 o 
  -2   1  16      385.39      434.29     25.44 o 
  -1   1  16       50.92       51.98     10.46 o 
   0   1  16       20.09       15.55      9.20 o 
   1   1  16      105.10      117.00     13.32 o 
   2   1  16        9.85       -1.36      6.36 o 
   3   1  16      246.21      225.18     18.47 o 
   4   1  16      106.09       90.40     15.58 o 
   5   1  16       17.22        0.00     14.78 o 
   6   1  16       47.08       49.29     17.68 o 
   7   1  16      148.02      175.06     37.11 o 
  -8   2  16       14.93        5.63     19.03 o 
  -7   2  16       93.59       98.69     23.92 o 
  -6   2  16      343.86      297.64     52.61 o 
  -5   2  16        1.73        3.56     10.49 o 
  -4   2  16      225.67      248.37     35.22 o 
  -3   2  16       34.06       30.34     12.23 o 
  -2   2  16      245.51      224.71     19.95 o 
  -1   2  16      425.03      418.05     24.96 o 
   0   2  16      462.56      425.83     25.34 o 
   1   2  16       83.86       65.51     11.76 o 
   2   2  16       32.87       41.20     12.10 o 
   3   2  16       10.05       24.31     16.83 o 
   4   2  16      184.70      162.91     19.74 o 
   5   2  16      469.99      466.60     33.74 o 
   6   2  16       28.56       10.85     11.55 o 
   7   2  16       10.21       11.63     17.29 o 
  -7   3  16       54.54       38.65     20.89 o 
  -6   3  16      163.92      151.19     25.07 o 
  -5   3  16       19.24        0.17     11.09 o 
  -4   3  16        8.08        4.74     10.39 o 
  -3   3  16       19.47       32.55     11.87 o 
  -2   3  16      335.55      324.17     24.39 o 
  -1   3  16       64.13       74.72     17.87 o 
   0   3  16      525.62      596.62     37.35 o 
   1   3  16      233.72      236.32     26.32 o 
   2   3  16        0.98       19.63     21.38 o 
   3   3  16      194.00      199.36     22.98 o 
   4   3  16      237.15      198.86     23.77 o 
   5   3  16        1.15      -12.18     12.45 o 
   6   3  16      268.25      236.36     28.66 o 
  -5   4  16       68.47       59.67     20.75 o 
  -4   4  16        1.44      -15.76     15.76 o 
  -3   4  16      104.76      100.61     41.34 o 
  -2   4  16       43.57       25.78     13.95 o 
  -1   4  16      559.45      531.23     40.68 o 
   0   4  16      101.94       91.63     18.86 o 
   1   4  16        1.86      -13.02     13.02 o 
   2   4  16       48.79       42.22     15.42 o 
   3   4  16        6.22        7.43     11.84 o 
   4   4  16       10.47       28.02     15.82 o 
   5   4  16      288.66      303.14     34.11 o 
  -2   5  16      320.58      241.89     47.58 o 
  -1   5  16       63.00       44.26     16.85 o 
   0   5  16       67.68       94.04     19.82 o 
   1   5  16        0.07       -7.71     12.70 o 
  -5   0  17      190.53      135.71     26.45 o 
  -3   0  17      137.42      127.05     37.06 o 
  -1   0  17       66.79       -7.85     16.14 o 
   1   0  17      938.97      964.54    112.35 o 
   3   0  17      170.66      179.10     30.61 o 
   5   0  17        2.61       11.82     27.24 o 
  -7   1  17       87.55       63.34     27.65 o 
  -6   1  17      372.18      384.57     51.71 o 
  -5   1  17        0.42       35.01     18.70 o 
  -4   1  17       44.91       24.42     10.46 o 
  -3   1  17       91.17      117.09     15.58 o 
  -2   1  17       68.35       63.83     12.02 o 
  -1   1  17       39.91       41.18     10.77 o 
   0   1  17      765.23      738.61     35.23 o 
   1   1  17        0.95        5.13     12.60 o 
   2   1  17       23.05        7.37     10.38 o 
   3   1  17       39.42       38.72     16.98 o 
   4   1  17      151.78      174.54     26.66 o 
   5   1  17       29.91       52.05     31.38 o 
   6   1  17      293.78      297.22     70.31 o 
  -7   2  17      206.53      299.44     69.80 o 
  -6   2  17      114.97       76.81     29.82 o 
  -5   2  17      207.94      159.12     36.91 o 
  -4   2  17        6.21       -3.13     10.86 o 
  -3   2  17      158.95      107.95     15.75 o 
  -2   2  17      173.47      154.33     17.85 o 
  -1   2  17      100.66      107.66     14.91 o 
   0   2  17      273.09      247.61     39.78 o 
   1   2  17      113.94      106.10     19.78 o 
   2   2  17        9.68        7.06     13.99 o 
   3   2  17        1.16       10.98     10.50 o 
   4   2  17       77.16       91.10     19.08 o 
   5   2  17        6.69       -0.27     13.92 o 
   6   2  17       80.65      118.94     27.50 o 
  -5   3  17        1.63       25.16     14.63 o 
  -4   3  17        7.99       -8.91     14.69 o 
  -3   3  17       34.81       23.16     14.67 o 
  -2   3  17       56.84       42.33     25.46 o 
  -1   3  17      560.63      529.05     58.69 o 
   0   3  17      258.53      252.83     41.57 o 
   1   3  17        9.64        7.10     11.12 o 
   2   3  17        2.75        0.75     11.24 o 
   3   3  17       32.93       31.64     14.00 o 
   4   3  17      135.67      116.71     20.55 o 
   5   3  17      613.09      486.61     40.95 o 
  -3   4  17       40.86       34.99     17.15 o 
  -2   4  17      390.74      370.17     66.77 o 
  -1   4  17        6.57        5.72     12.59 o 
   0   4  17       34.81       19.94     13.78 o 
   1   4  17      109.50      119.19     21.41 o 
   2   4  17       22.33       15.60     14.42 o 
  -6   0  18      214.80      242.80     56.95 o 
  -4   0  18       69.68       48.42     27.86 o 
  -2   0  18        2.95        3.92     27.29 o 
   0   0  18      899.06      836.92     66.40 o 
   2   0  18       88.59       96.63     27.29 o 
   4   0  18       94.19       42.66     36.49 o 
  -6   1  18        1.10      -29.91     30.43 o 
  -5   1  18      348.01      388.15     66.61 o 
  -4   1  18       15.74       29.43     15.56 o 
  -3   1  18      119.63      128.75     26.66 o 
  -2   1  18      131.60       99.39     17.44 o 
  -1   1  18      172.17      157.02     22.85 o 
   0   1  18        2.14        9.28     10.90 o 
   1   1  18      583.15      594.91     48.18 o 
   2   1  18        1.00       -1.72     11.09 o 
   3   1  18        1.73       18.82     15.38 o 
   4   1  18       15.32       28.49     17.29 o 
   5   1  18       13.88       37.67     42.09 o 
  -5   2  18        6.06        4.16     13.65 o 
  -4   2  18       28.23       19.56     19.93 o 
  -3   2  18        0.02        0.33     11.85 o 
  -2   2  18        1.54        8.42     13.98 o 
  -1   2  18      159.85      128.85     24.60 o 
   0   2  18      315.38      303.32     34.57 o 
   1   2  18        4.33      -10.64     15.47 o 
   2   2  18       45.62       63.78     20.99 o 
   3   2  18        8.82       10.27     23.62 o 
   4   2  18       17.98       -3.56     15.60 o 
  -3   3  18       50.64       32.17     17.52 o 
  -2   3  18      120.03      136.26     25.70 o 
  -1   3  18        2.41       -6.12     12.30 o 
   0   3  18       86.42       88.50     18.14 o 
   1   3  18      307.08      209.39     25.40 o 
   2   3  18       43.42       33.34     15.11 o 
  -3   0  19      117.76       99.60     27.50 o 
  -1   0  19      203.23      135.17     30.87 o 
   1   0  19      781.88      582.48     92.82 o 
   3   0  19       18.67       -8.43     28.88 o 
  -3   1  19        3.69        8.37     17.24 o 
  -2   1  19        0.70       13.82     12.81 o 
  -1   1  19        0.32       13.78     15.56 o 
   0   1  19      343.94      302.69     36.18 o 
   1   1  19       15.77       18.28     17.14 o 
   2   1  19      123.98       91.38     23.46 o 
  -2   2  19       38.05       29.20     18.29 o 
  -1   2  19      124.30      109.75     24.95 o 
   0   2  19        6.14       -6.04     15.62 o 
   1   2  19      161.05      150.07     27.89 o 
                                                 
